# Supplementary material for: Collective Intelligence: Aggregation of Information from Neighbors in a Guessing Game
Source: PLoS One. 2016 Apr 19;11(4):e0153586. doi: 10.1371/journal.pone.0153586 (PMC4836688; doi:10.1371/journal.pone.0153586)
Supplement: S1 Data — Data collected during experimental sessions. (ZIP) [file pone.0153586.s005.zip]

Archive with 15 entries (12 files):
- data/
- data/Exp2/
- data/Exp2/data_process_Game2.csv
- data/Exp2/data_process_Game1.csv
- data/Exp2/Game1_net.txt
- data/Exp2/Game2_net.txt
- data/Exp1/
- data/Exp1/data_process_Game1.csv
- data/Exp1/Game1_net.txt
- data/Exp1/data_process_Game2.csv
- data/Exp1/Game2_net.txt
- data/Exp1/automata_Game2.csv
- data/Exp1/automata_Game1.csv
- data/Exp2/automata_Game2.csv
- data/Exp2/automata_Game1.csv
