# Supplementary material for: Collective Intelligence: Aggregation of Information from Neighbors in a Guessing Game
Source: PLoS One. 2016 Apr 19;11(4):e0153586. doi: 10.1371/journal.pone.0153586 (PMC4836688; doi:10.1371/journal.pone.0153586)
Supplement: S1 Data — Data collected during experimental sessions. (ZIP) [file pone.0153586.s005.zip › data/Exp2/data_process_Game2.csv]

//Game Setup: line#	Maxplayers	SecondsInitialCodeShown	MaxWaitingTime	nred	deg	pr	#ofLetters	WordLength	#LettersShown	SecondsofGame //
2	500	10	30	3	2	1d0	3	10	3	180
//Game Initial Code: line#	userID	room#	setup	round	actiontime	Word//
21	0	20	2	2	2014-05-28 11:45:25	2	2	3	3	3	3	3	1	2	2
22	41	20	2	2	2014-05-28 11:45:25	0	2	3	0	0	3	0	0	0	0
23	44	20	2	2	2014-05-28 11:45:25	2	0	0	0	0	0	0	1	2	0
24	40	20	2	2	2014-05-28 11:45:25	0	0	0	3	3	0	3	0	0	0
25	43	20	2	2	2014-05-28 11:45:25	0	0	3	3	0	0	0	0	0	2
26	27	20	2	2	2014-05-28 11:45:25	0	0	0	0	0	3	3	1	0	0
27	48	20	2	2	2014-05-28 11:45:25	2	2	0	0	0	0	0	0	2	0
28	42	20	2	2	2014-05-28 11:45:25	0	0	0	0	3	3	0	0	0	2
29	38	20	2	2	2014-05-28 11:45:25	0	2	0	0	3	0	0	0	2	0
30	49	20	2	2	2014-05-28 11:45:25	2	0	0	0	0	0	0	1	0	2
31	47	20	2	2	2014-05-28 11:45:25	0	0	3	3	0	0	3	0	0	0
32	12	20	2	2	2014-05-28 11:45:25	0	0	0	3	0	0	0	0	2	2
33	46	20	2	2	2014-05-28 11:45:25	2	0	3	0	0	0	0	1	0	0
34	50	20	2	2	2014-05-28 11:45:25	0	2	0	0	3	0	3	0	0	0
35	37	20	2	2	2014-05-28 11:45:25	0	0	0	0	3	3	3	0	0	0
36	39	20	2	2	2014-05-28 11:45:25	0	0	0	0	0	3	0	1	2	0
37	6	20	2	2	2014-05-28 11:45:25	2	0	0	3	0	0	0	0	0	2
//Game Play: line#	userID	room#	setup	round	actiontime	Word//
107	12	20	2	2	2014-05-28 11:45:55	1	1	1	3	1	1	1	1	2	2
108	44	20	2	2	2014-05-28 11:45:56	2	3	3	3	3	3	3	1	2	3
109	43	20	2	2	2014-05-28 11:45:57	1	1	3	3	2	1	3	1	3	2
110	40	20	2	2	2014-05-28 11:46:00	1	3	2	3	3	1	3	2	1	3
111	47	20	2	2	2014-05-28 11:46:01	1	1	3	3	1	1	3	1	1	1
112	39	20	2	2	2014-05-28 11:46:01	3	3	3	3	3	3	3	3	2	3
113	46	20	2	2	2014-05-28 11:46:01	2	1	3	2	2	2	2	1	2	2
114	50	20	2	2	2014-05-28 11:46:02	1	2	1	1	3	1	3	1	1	1
115	41	20	2	2	2014-05-28 11:46:02	1	2	3	1	1	3	1	1	1	1
116	27	20	2	2	2014-05-28 11:46:02	2	2	2	2	2	3	3	1	2	2
117	6	20	2	2	2014-05-28 11:46:04	2	1	3	3	1	1	3	2	3	2
118	49	20	2	2	2014-05-28 11:46:06	2	3	3	3	3	3	3	1	3	2
119	42	20	2	2	2014-05-28 11:46:07	1	1	1	1	3	3	1	1	1	2
120	12	20	2	2	2014-05-28 11:46:08	1	1	3	3	1	1	3	1	2	2
121	50	20	2	2	2014-05-28 11:46:08	1	2	1	1	3	1	3	1	1	2
122	40	20	2	2	2014-05-28 11:46:09	2	3	3	3	3	1	3	2	1	3
123	43	20	2	2	2014-05-28 11:46:12	1	1	3	3	2	1	3	1	2	2
124	12	20	2	2	2014-05-28 11:46:13	1	2	3	3	1	1	3	1	2	2
125	40	20	2	2	2014-05-28 11:46:16	2	3	3	3	3	1	3	1	2	3
126	48	20	2	2	2014-05-28 11:46:18	2	2	3	3	1	1	3	2	2	1
127	37	20	2	2	2014-05-28 11:46:18	2	2	2	3	3	3	3	2	2	2
128	41	20	2	2	2014-05-28 11:46:21	2	2	3	1	1	3	1	1	2	1
129	39	20	2	2	2014-05-28 11:46:25	3	3	3	3	3	3	3	1	3	3
130	42	20	2	2	2014-05-28 11:46:26	1	1	1	1	3	3	1	2	2	2
131	47	20	2	2	2014-05-28 11:46:26	2	2	3	3	1	1	3	1	1	1
132	43	20	2	2	2014-05-28 11:46:26	2	1	3	3	2	1	3	1	2	2
133	6	20	2	2	2014-05-28 11:46:27	2	2	3	3	1	1	3	1	3	2
134	50	20	2	2	2014-05-28 11:46:27	1	2	1	3	3	1	3	1	1	2
135	38	20	2	2	2014-05-28 11:46:29	1	2	3	3	3	3	3	3	2	1
136	42	20	2	2	2014-05-28 11:46:30	1	1	1	1	3	3	3	2	2	2
137	46	20	2	2	2014-05-28 11:46:32	2	1	3	2	2	2	2	1	2	2
138	43	20	2	2	2014-05-28 11:46:33	2	1	3	3	3	1	3	1	2	2
139	27	20	2	2	2014-05-28 11:46:34	2	2	3	3	1	3	3	1	3	2
140	47	20	2	2	2014-05-28 11:46:34	2	2	3	3	1	1	3	1	1	2
141	42	20	2	2	2014-05-28 11:46:35	1	1	1	3	3	3	3	2	2	2
142	40	20	2	2	2014-05-28 11:46:37	2	3	3	3	3	3	3	1	2	3
143	50	20	2	2	2014-05-28 11:46:37	2	2	1	3	3	1	3	1	1	2
144	42	20	2	2	2014-05-28 11:46:39	1	2	1	3	3	3	3	2	2	2
145	42	20	2	2	2014-05-28 11:46:42	2	2	1	3	3	3	3	2	2	2
146	47	20	2	2	2014-05-28 11:46:42	1	2	3	3	1	1	3	1	1	2
147	43	20	2	2	2014-05-28 11:46:42	2	1	3	3	3	1	3	1	1	2
148	37	20	2	2	2014-05-28 11:46:46	2	2	2	3	3	3	3	1	2	2
149	40	20	2	2	2014-05-28 11:46:48	2	3	3	3	3	3	3	2	2	3
150	42	20	2	2	2014-05-28 11:46:50	2	2	3	3	3	3	3	2	2	2
151	43	20	2	2	2014-05-28 11:46:50	2	2	3	3	3	1	3	1	1	2
152	46	20	2	2	2014-05-28 11:46:50	2	1	3	3	3	3	3	1	2	2
153	40	20	2	2	2014-05-28 11:46:51	2	3	3	3	3	3	3	2	2	1
154	6	20	2	2	2014-05-28 11:46:52	2	2	3	3	1	3	3	1	3	2
155	47	20	2	2	2014-05-28 11:46:54	2	2	3	3	1	1	3	1	1	2
156	49	20	2	2	2014-05-28 11:46:54	2	2	3	3	3	3	3	1	2	2
157	41	20	2	2	2014-05-28 11:46:55	2	2	3	3	1	3	3	1	2	2
158	44	20	2	2	2014-05-28 11:46:56	2	2	3	3	3	3	3	1	2	3
159	43	20	2	2	2014-05-28 11:46:56	2	2	3	3	3	1	3	1	2	2
160	37	20	2	2	2014-05-28 11:46:56	2	2	3	3	3	3	3	1	2	2
161	40	20	2	2	2014-05-28 11:46:58	2	3	3	3	3	1	3	2	2	1
162	42	20	2	2	2014-05-28 11:46:58	2	2	3	3	3	3	3	1	2	2
163	27	20	2	2	2014-05-28 11:47:00	2	2	3	3	3	3	3	1	3	2
164	46	20	2	2	2014-05-28 11:47:02	2	2	3	3	3	3	3	1	2	2
165	12	20	2	2	2014-05-28 11:47:03	2	2	3	3	1	1	3	1	2	2
166	43	20	2	2	2014-05-28 11:47:04	2	2	3	3	3	3	3	1	2	2
167	44	20	2	2	2014-05-28 11:47:10	2	2	3	3	1	3	3	1	2	3
168	43	20	2	2	2014-05-28 11:47:11	2	2	3	3	3	3	3	1	2	2
169	27	20	2	2	2014-05-28 11:47:13	2	2	3	3	3	3	3	1	3	2
170	40	20	2	2	2014-05-28 11:47:14	2	3	3	3	3	1	3	1	2	1
171	49	20	2	2	2014-05-28 11:47:14	2	2	3	3	3	3	3	1	2	2
172	44	20	2	2	2014-05-28 11:47:17	2	2	3	3	1	3	3	1	2	2
173	37	20	2	2	2014-05-28 11:47:18	2	2	3	3	3	3	3	1	2	2
174	43	20	2	2	2014-05-28 11:47:20	2	2	3	3	3	3	3	1	1	2
175	40	20	2	2	2014-05-28 11:47:21	2	2	3	3	3	1	3	1	2	1
176	47	20	2	2	2014-05-28 11:47:23	2	2	3	3	1	1	3	1	1	2
177	43	20	2	2	2014-05-28 11:47:32	2	2	3	3	3	3	3	1	3	2
178	46	20	2	2	2014-05-28 11:47:32	2	2	3	3	3	3	3	1	3	1
179	27	20	2	2	2014-05-28 11:47:32	2	2	3	3	3	3	3	1	3	2
180	47	20	2	2	2014-05-28 11:47:37	2	2	3	3	1	1	3	1	2	2
181	39	20	2	2	2014-05-28 11:47:38	3	2	3	3	1	1	3	1	1	2
182	6	20	2	2	2014-05-28 11:47:41	2	2	3	1	1	3	3	1	3	2
183	43	20	2	2	2014-05-28 11:47:42	2	2	3	3	3	3	3	1	2	2
184	39	20	2	2	2014-05-28 11:47:43	2	2	3	3	1	1	3	1	1	2
185	47	20	2	2	2014-05-28 11:47:44	2	2	3	3	1	1	3	1	3	2
186	40	20	2	2	2014-05-28 11:47:45	2	2	3	3	3	1	3	2	2	1
187	47	20	2	2	2014-05-28 11:47:48	2	2	3	3	1	1	3	1	2	2
188	47	20	2	2	2014-05-28 11:47:50	2	2	3	3	1	1	3	1	1	2
189	40	20	2	2	2014-05-28 11:47:51	2	2	3	3	3	1	3	2	2	2
190	47	20	2	2	2014-05-28 11:47:52	2	2	3	3	1	1	3	1	3	2
191	42	20	2	2	2014-05-28 11:47:54	2	2	3	3	3	3	3	1	1	2
192	47	20	2	2	2014-05-28 11:47:54	2	2	3	3	1	1	3	1	2	2
193	43	20	2	2	2014-05-28 11:47:56	2	2	3	3	1	3	3	1	2	2
194	47	20	2	2	2014-05-28 11:47:56	2	2	3	3	1	1	3	1	1	2
195	27	20	2	2	2014-05-28 11:47:58	2	2	3	3	3	3	3	1	3	2
196	42	20	2	2	2014-05-28 11:48:01	2	2	3	3	3	3	3	1	2	2
197	47	20	2	2	2014-05-28 11:48:02	2	2	3	3	1	1	3	1	3	2
198	40	20	2	2	2014-05-28 11:48:06	2	2	3	3	3	1	3	1	2	2
199	46	20	2	2	2014-05-28 11:48:07	2	2	3	3	3	3	3	1	2	1
200	43	20	2	2	2014-05-28 11:48:07	2	2	3	3	3	3	3	1	2	2
201	41	20	2	2	2014-05-28 11:48:08	2	2	3	3	1	3	3	1	3	2
202	47	20	2	2	2014-05-28 11:48:10	2	2	3	3	3	1	3	1	3	2
203	43	20	2	2	2014-05-28 11:48:12	2	2	3	3	3	1	3	1	2	2
204	40	20	2	2	2014-05-28 11:48:14	1	2	3	3	3	1	3	1	2	2
205	41	20	2	2	2014-05-28 11:48:15	2	2	3	1	1	3	3	1	3	2
206	47	20	2	2	2014-05-28 11:48:18	2	2	3	3	3	2	3	1	1	2
207	12	20	2	2	2014-05-28 11:48:18	2	2	3	3	3	1	3	1	2	2
208	48	20	2	2	2014-05-28 11:48:19	2	2	3	3	3	1	3	1	2	2
209	47	20	2	2	2014-05-28 11:48:23	2	2	3	3	3	1	3	1	1	2
210	27	20	2	2	2014-05-28 11:48:23	2	2	3	3	3	3	3	1	3	1
211	6	20	2	2	2014-05-28 11:48:24	2	2	3	3	1	3	3	1	3	2
212	6	20	2	2	2014-05-28 11:48:24	2	2	3	3	1	3	3	1	3	2
213	46	20	2	2	2014-05-28 11:48:24	2	2	3	3	3	3	3	1	3	1
215	47	20	2	2	2014-05-28 11:48:25	2	2	3	3	1	1	3	1	1	2
216	50	20	2	2	2014-05-28 11:48:27	2	2	3	3	3	1	3	1	1	2
217	40	20	2	2	2014-05-28 11:48:29	1	2	3	3	3	1	3	1	2	1
219	50	20	2	2	2014-05-28 11:48:32	2	2	3	3	3	1	3	1	2	2
220	41	20	2	2	2014-05-28 11:48:32	2	2	3	3	1	3	3	1	3	2
221	39	20	2	2	2014-05-28 11:48:34	2	2	3	3	3	3	3	1	2	2
222	40	20	2	2	2014-05-28 11:48:38	1	2	3	3	3	1	3	3	2	1
223	46	20	2	2	2014-05-28 11:48:38	2	2	3	3	3	3	3	1	2	1
226	46	20	2	2	2014-05-28 11:48:40	2	2	3	3	3	3	3	1	2	2
227	44	20	2	2	2014-05-28 11:48:41	2	2	3	3	3	1	3	1	2	2
