# Supplementary material for: Collective Intelligence: Aggregation of Information from Neighbors in a Guessing Game
Source: PLoS One. 2016 Apr 19;11(4):e0153586. doi: 10.1371/journal.pone.0153586 (PMC4836688; doi:10.1371/journal.pone.0153586)
Supplement: S1 Data — Data collected during experimental sessions. (ZIP) [file pone.0153586.s005.zip › data/Exp2/data_process_Game1.csv]

//Game Setup: line#	Maxplayers	SecondsInitialCodeShown	MaxWaitingTime	nred	deg	pr	#ofLetters	WordLength	#LettersShown	SecondsofGame //
1	500	10	40	3	2	0d0	3	10	3	180
//Game Initial Code: line#	userID	room#	setup	round	actiontime	Word//
3	0	20	1	1	2014-05-28 11:40:42	3	1	3	3	2	3	1	1	1	2
4	43	20	1	1	2014-05-28 11:40:42	3	1	0	0	2	0	0	0	0	0
5	40	20	1	1	2014-05-28 11:40:42	0	0	0	0	0	0	0	1	1	2
6	46	20	1	1	2014-05-28 11:40:42	0	0	3	3	0	3	0	0	0	0
7	37	20	1	1	2014-05-28 11:40:42	0	0	0	0	2	0	1	0	1	0
8	44	20	1	1	2014-05-28 11:40:42	0	1	0	0	0	0	1	1	0	0
9	50	20	1	1	2014-05-28 11:40:42	3	0	0	3	0	0	0	0	0	2
10	51	20	1	1	2014-05-28 11:40:42	0	0	3	0	0	3	1	0	0	0
11	6	20	1	1	2014-05-28 11:40:42	0	0	3	0	2	0	0	0	1	0
12	12	20	1	1	2014-05-28 11:40:42	0	1	0	3	0	0	0	1	0	0
13	49	20	1	1	2014-05-28 11:40:42	3	0	0	0	0	3	0	0	0	2
14	38	20	1	1	2014-05-28 11:40:42	3	1	0	0	0	0	1	0	0	0
15	41	20	1	1	2014-05-28 11:40:42	0	0	3	3	0	0	0	1	0	0
16	39	20	1	1	2014-05-28 11:40:42	0	0	0	0	2	3	0	0	1	0
17	42	20	1	1	2014-05-28 11:40:42	0	0	0	0	0	0	0	1	1	2
18	27	20	1	1	2014-05-28 11:40:42	0	0	0	3	2	0	1	0	0	0
19	48	20	1	1	2014-05-28 11:40:42	3	0	3	0	0	3	0	0	0	0
20	47	20	1	1	2014-05-28 11:40:42	3	1	0	0	0	0	0	0	0	2
//Game Play: line#	userID	room#	setup	round	actiontime	Word//
3	12	20	1	1	2014-05-28 11:41:12	2	1	2	3	2	2	2	1	2	2
4	40	20	1	1	2014-05-28 11:41:15	3	1	2	3	1	2	3	1	1	2
5	44	20	1	1	2014-05-28 11:41:16	3	1	3	3	3	3	1	1	3	3
6	43	20	1	1	2014-05-28 11:41:18	3	1	1	3	2	2	3	3	1	1
7	46	20	1	1	2014-05-28 11:41:20	1	1	3	3	1	3	1	1	1	1
8	42	20	1	1	2014-05-28 11:41:20	3	3	3	3	3	3	3	1	1	2
9	39	20	1	1	2014-05-28 11:41:21	2	2	2	2	2	2	2	2	2	2
10	47	20	1	1	2014-05-28 11:41:23	3	1	3	3	3	3	3	3	3	2
11	49	20	1	1	2014-05-28 11:41:23	3	1	1	1	1	3	1	1	1	2
12	41	20	1	1	2014-05-28 11:41:24	2	2	3	3	2	2	2	1	2	2
13	6	20	1	1	2014-05-28 11:41:25	2	2	3	3	1	2	2	1	1	2
14	50	20	1	1	2014-05-28 11:41:32	1	3	1	1	3	1	1	1	1	2
15	42	20	1	1	2014-05-28 11:41:36	3	1	1	3	2	2	1	1	1	2
16	43	20	1	1	2014-05-28 11:41:36	3	1	3	3	2	3	3	3	1	1
17	27	20	1	1	2014-05-28 11:41:37	3	3	3	3	2	3	1	3	3	3
18	47	20	1	1	2014-05-28 11:41:41	3	1	3	3	3	3	1	1	3	2
19	37	20	1	1	2014-05-28 11:41:41	3	2	1	3	2	1	1	2	1	3
20	40	20	1	1	2014-05-28 11:41:42	2	2	3	3	2	2	2	1	1	2
21	50	20	1	1	2014-05-28 11:41:42	3	3	1	1	3	1	3	1	1	2
22	43	20	1	1	2014-05-28 11:41:44	3	1	3	3	2	3	3	3	1	2
23	44	20	1	1	2014-05-28 11:41:45	3	1	3	3	3	3	1	1	3	3
24	39	20	1	1	2014-05-28 11:41:48	2	2	2	3	2	2	2	2	2	2
25	12	20	1	1	2014-05-28 11:41:49	2	1	2	3	2	2	1	1	2	2
26	44	20	1	1	2014-05-28 11:41:51	3	1	3	3	3	3	1	1	3	2
27	46	20	1	1	2014-05-28 11:41:55	3	1	3	3	1	3	1	1	1	1
28	49	20	1	1	2014-05-28 11:41:57	3	1	1	1	3	3	1	1	1	2
29	43	20	1	1	2014-05-28 11:41:59	3	1	3	3	2	3	1	3	1	2
30	46	20	1	1	2014-05-28 11:41:59	3	1	3	3	1	3	1	1	1	2
31	51	20	1	1	2014-05-28 11:42:01	2	2	3	2	2	3	1	2	2	2
32	41	20	1	1	2014-05-28 11:42:02	3	1	3	3	2	2	2	1	1	2
33	42	20	1	1	2014-05-28 11:42:06	3	1	1	3	2	2	2	1	1	2
34	40	20	1	1	2014-05-28 11:42:07	2	1	3	3	2	2	2	1	1	2
35	38	20	1	1	2014-05-28 11:42:07	3	1	1	1	2	3	1	1	1	2
36	46	20	1	1	2014-05-28 11:42:09	3	1	3	3	2	3	1	1	1	2
37	40	20	1	1	2014-05-28 11:42:10	3	1	3	3	2	2	2	1	1	2
38	44	20	1	1	2014-05-28 11:42:10	3	1	3	3	3	3	1	1	1	2
39	6	20	1	1	2014-05-28 11:42:10	2	2	3	3	1	2	1	1	1	2
40	43	20	1	1	2014-05-28 11:42:10	3	1	3	3	2	3	1	1	1	2
41	12	20	1	1	2014-05-28 11:42:11	2	1	3	3	2	3	1	1	2	2
42	42	20	1	1	2014-05-28 11:42:14	3	1	3	3	2	2	2	1	1	2
43	40	20	1	1	2014-05-28 11:42:15	3	1	3	3	2	3	2	1	1	2
44	47	20	1	1	2014-05-28 11:42:17	3	1	3	3	3	3	1	1	1	2
45	40	20	1	1	2014-05-28 11:42:19	3	1	3	1	2	3	2	1	1	2
46	37	20	1	1	2014-05-28 11:42:22	3	2	1	3	2	1	1	2	1	3
47	46	20	1	1	2014-05-28 11:42:22	3	1	3	3	2	3	1	1	1	2
48	40	20	1	1	2014-05-28 11:42:22	3	1	1	1	2	3	2	1	1	2
49	51	20	1	1	2014-05-28 11:42:22	3	2	3	1	2	3	1	1	1	2
50	44	20	1	1	2014-05-28 11:42:23	3	1	3	3	2	3	1	1	1	2
51	27	20	1	1	2014-05-28 11:42:23	2	2	3	3	2	2	1	1	1	2
52	43	20	1	1	2014-05-28 11:42:25	3	1	3	3	2	2	1	1	1	2
53	47	20	1	1	2014-05-28 11:42:25	3	1	3	3	2	3	1	1	1	2
54	6	20	1	1	2014-05-28 11:42:34	2	2	3	3	2	2	1	1	1	2
55	46	20	1	1	2014-05-28 11:42:36	3	1	3	3	2	3	1	1	1	2
56	12	20	1	1	2014-05-28 11:42:38	2	1	3	3	2	3	1	1	1	2
57	41	20	1	1	2014-05-28 11:42:40	3	1	3	3	2	3	2	1	1	2
58	42	20	1	1	2014-05-28 11:42:40	3	1	1	1	2	2	2	1	1	2
59	43	20	1	1	2014-05-28 11:42:42	3	1	3	3	2	1	1	1	1	2
60	49	20	1	1	2014-05-28 11:42:43	3	1	3	1	3	3	1	1	1	2
61	39	20	1	1	2014-05-28 11:42:43	3	1	1	3	2	3	2	1	3	2
62	46	20	1	1	2014-05-28 11:42:43	3	1	3	3	2	3	1	1	1	2
63	47	20	1	1	2014-05-28 11:42:45	3	1	3	3	2	3	3	3	1	2
64	40	20	1	1	2014-05-28 11:42:45	3	1	1	3	2	3	2	1	1	2
65	43	20	1	1	2014-05-28 11:42:46	3	1	3	3	2	3	1	1	1	2
66	42	20	1	1	2014-05-28 11:42:51	3	1	1	3	2	2	2	1	1	2
67	43	20	1	1	2014-05-28 11:42:51	3	1	3	3	2	3	3	1	1	2
68	47	20	1	1	2014-05-28 11:42:52	3	1	3	3	3	3	3	3	1	2
69	40	20	1	1	2014-05-28 11:42:53	3	1	3	3	2	3	2	1	1	2
70	42	20	1	1	2014-05-28 11:42:57	3	1	1	3	2	3	2	1	1	2
71	40	20	1	1	2014-05-28 11:43:04	3	1	3	3	2	3	1	1	1	2
72	43	20	1	1	2014-05-28 11:43:04	3	1	3	3	2	3	2	1	1	2
73	50	20	1	1	2014-05-28 11:43:08	3	3	1	1	3	3	1	1	1	2
74	42	20	1	1	2014-05-28 11:43:08	3	1	3	3	2	3	2	1	1	2
75	27	20	1	1	2014-05-28 11:43:09	2	2	3	3	2	2	1	1	1	2
76	37	20	1	1	2014-05-28 11:43:09	3	2	1	3	2	1	1	1	1	2
77	51	20	1	1	2014-05-28 11:43:10	3	2	3	1	2	3	1	1	1	2
78	49	20	1	1	2014-05-28 11:43:10	3	1	3	1	3	3	3	1	1	2
79	6	20	1	1	2014-05-28 11:43:15	2	2	3	3	2	3	1	1	1	2
80	42	20	1	1	2014-05-28 11:43:19	3	1	3	3	2	3	1	1	1	2
81	44	20	1	1	2014-05-28 11:43:19	3	1	3	3	3	3	1	1	3	3
82	43	20	1	1	2014-05-28 11:43:20	3	1	3	3	2	3	2	1	1	2
83	51	20	1	1	2014-05-28 11:43:21	3	2	2	1	2	3	1	1	1	2
84	49	20	1	1	2014-05-28 11:43:23	3	1	3	1	3	3	1	1	1	2
85	43	20	1	1	2014-05-28 11:43:23	3	1	3	3	2	3	1	1	1	2
86	12	20	1	1	2014-05-28 11:43:25	3	1	3	3	2	3	1	1	1	2
87	41	20	1	1	2014-05-28 11:43:26	3	1	3	3	2	3	2	1	3	2
88	27	20	1	1	2014-05-28 11:43:29	2	2	3	3	2	3	1	1	1	2
89	40	20	1	1	2014-05-28 11:43:32	3	1	3	3	2	3	2	1	1	2
90	51	20	1	1	2014-05-28 11:43:33	3	2	2	1	2	2	2	1	1	2
91	44	20	1	1	2014-05-28 11:43:34	3	1	3	3	3	3	1	1	1	2
92	51	20	1	1	2014-05-28 11:43:37	3	2	2	1	2	2	2	1	1	2
93	44	20	1	1	2014-05-28 11:43:38	3	1	3	3	2	3	1	1	1	2
94	40	20	1	1	2014-05-28 11:43:40	3	1	3	1	2	3	2	1	1	2
95	40	20	1	1	2014-05-28 11:43:44	3	1	1	1	2	3	2	1	1	2
96	46	20	1	1	2014-05-28 11:43:45	3	1	3	3	2	3	1	1	1	2
97	51	20	1	1	2014-05-28 11:43:47	3	2	2	1	2	2	2	1	1	2
98	37	20	1	1	2014-05-28 11:43:47	3	1	1	3	2	3	1	1	1	2
99	40	20	1	1	2014-05-28 11:43:50	3	1	1	1	2	3	1	1	1	2
100	47	20	1	1	2014-05-28 11:43:53	3	1	3	2	3	3	3	3	1	2
101	51	20	1	1	2014-05-28 11:43:54	3	2	2	1	2	2	2	1	1	2
102	6	20	1	1	2014-05-28 11:43:56	3	2	3	3	2	3	1	1	1	2
103	39	20	1	1	2014-05-28 11:43:57	3	1	3	3	2	3	2	1	1	2
104	49	20	1	1	2014-05-28 11:43:57	3	2	3	1	3	3	1	1	1	2
105	51	20	1	1	2014-05-28 11:44:20	3	2	3	1	2	3	1	1	1	2
106	51	20	1	1	2014-05-28 11:44:28	3	2	3	1	2	3	1	1	1	2
