# Supplementary material for: Collective Intelligence: Aggregation of Information from Neighbors in a Guessing Game
Source: PLoS One. 2016 Apr 19;11(4):e0153586. doi: 10.1371/journal.pone.0153586 (PMC4836688; doi:10.1371/journal.pone.0153586)
Supplement: S1 Data — Data collected during experimental sessions. (ZIP) [file pone.0153586.s005.zip › data/Exp2/Game1_net.txt]

46	43
46	44
46	47
46	48
42	40
42	41
42	43
42	44
12	6
12	27
12	37
12	51
6	12
6	27
6	50
6	51
47	44
47	46
47	48
47	49
50	6
50	48
50	49
50	51
38	27
38	37
38	39
38	40
49	47
49	48
49	50
49	51
40	38
40	39
40	41
40	42
27	6
27	12
27	37
27	38
48	46
48	47
48	49
48	50
37	12
37	27
37	38
37	39
39	37
39	38
39	40
39	41
43	41
43	42
43	44
43	46
41	39
41	40
41	42
41	43
44	42
44	43
44	46
44	47
51	6
51	12
51	49
51	50
