# Supplementary material for: Collective Intelligence: Aggregation of Information from Neighbors in a Guessing Game
Source: PLoS One. 2016 Apr 19;11(4):e0153586. doi: 10.1371/journal.pone.0153586 (PMC4836688; doi:10.1371/journal.pone.0153586)
Supplement: S1 Data — Data collected during experimental sessions. (ZIP) [file pone.0153586.s005.zip › data/Exp2/Game2_net.txt]

27	6
27	39
27	37
27	46
37	42
37	46
37	27
37	44
47	39
47	50
47	41
47	12
40	48
40	38
40	44
40	42
39	48
39	47
39	27
39	38
44	40
44	41
44	48
44	37
38	49
38	39
38	46
38	40
6	12
6	41
6	27
6	42
49	43
49	38
49	48
49	41
50	43
50	47
50	42
50	12
48	44
48	40
48	49
48	39
41	47
41	44
41	49
41	6
42	50
42	37
42	6
42	40
12	6
12	50
12	47
12	43
46	43
46	38
46	27
46	37
43	50
43	46
43	49
43	12
