# Supplementary material for: Collective Intelligence: Aggregation of Information from Neighbors in a Guessing Game
Source: PLoS One. 2016 Apr 19;11(4):e0153586. doi: 10.1371/journal.pone.0153586 (PMC4836688; doi:10.1371/journal.pone.0153586)
Supplement: S1 Data — Data collected during experimental sessions. (ZIP) [file pone.0153586.s005.zip › data/Exp1/data_process_Game1.csv]

//Game Setup: line#	Maxplayers	SecondsInitialCodeShown	MaxWaitingTime	nred	deg	pr	#ofLetters	WordLength	#LettersShown	SecondsofGame //
1	200	10	40	3	2	1.0	3	10	3	180
//Game Initial Code: line#	userID	room#	setup	round	actiontime	Word//
76	0	15	1	1	2014-05-07 12:40:40	3	1	3	3	2	2	3	2	2	3
77	23	15	1	1	2014-05-07 12:40:40	0	1	3	0	0	0	0	0	0	3
78	22	15	1	1	2014-05-07 12:40:40	0	0	0	3	0	2	0	2	0	0
79	6	15	1	1	2014-05-07 12:40:40	3	0	0	0	2	0	3	0	0	0
80	20	15	1	1	2014-05-07 12:40:40	3	0	0	0	0	0	0	2	2	0
81	17	15	1	1	2014-05-07 12:40:40	0	1	3	0	0	0	0	0	2	0
82	29	15	1	1	2014-05-07 12:40:40	0	0	0	0	2	2	0	0	0	3
83	27	15	1	1	2014-05-07 12:40:40	3	0	0	3	0	0	3	0	0	0
84	19	15	1	1	2014-05-07 12:40:40	0	0	3	0	0	0	3	0	0	3
85	33	15	1	1	2014-05-07 12:40:40	0	0	0	0	0	2	0	2	2	0
86	34	15	1	1	2014-05-07 12:40:40	0	1	0	3	2	0	0	0	0	0
87	28	15	1	1	2014-05-07 12:40:40	0	0	3	0	2	0	0	2	0	0
88	21	15	1	1	2014-05-07 12:40:40	0	0	0	0	0	2	3	0	0	3
89	16	15	1	1	2014-05-07 12:40:40	3	1	0	3	0	0	0	0	0	0
90	24	15	1	1	2014-05-07 12:40:40	0	0	3	0	2	0	0	0	2	0
91	31	15	1	1	2014-05-07 12:40:40	3	0	0	3	0	0	0	0	2	0
92	18	15	1	1	2014-05-07 12:40:40	0	0	0	0	0	2	3	2	0	0
93	32	15	1	1	2014-05-07 12:40:40	0	1	0	0	0	2	0	0	0	3
94	26	15	1	1	2014-05-07 12:40:40	0	1	3	3	0	0	0	0	0	0
95	35	15	1	1	2014-05-07 12:40:40	3	0	0	0	2	0	3	0	0	0
96	25	15	1	1	2014-05-07 12:40:40	0	0	0	0	0	0	0	2	2	3
//Game Play: line#	userID	room#	setup	round	actiontime	Word//
71	23	15	1	1	2014-05-07 12:41:14	2	1	3	2	2	2	2	2	2	3
72	22	15	1	1	2014-05-07 12:41:15	1	1	1	3	1	2	1	2	1	1
73	31	15	1	1	2014-05-07 12:41:17	3	2	1	3	2	1	3	3	2	2
74	21	15	1	1	2014-05-07 12:41:17	1	1	1	1	1	2	3	1	1	3
75	25	15	1	1	2014-05-07 12:41:19	1	1	1	3	2	3	3	2	2	3
76	34	15	1	1	2014-05-07 12:41:21	3	1	2	3	2	3	1	1	2	1
77	27	15	1	1	2014-05-07 12:41:21	3	2	2	3	2	2	3	2	2	2
78	33	15	1	1	2014-05-07 12:41:21	3	3	3	3	3	2	3	2	2	3
79	31	15	1	1	2014-05-07 12:41:23	3	2	1	3	2	1	3	3	2	2
80	20	15	1	1	2014-05-07 12:41:23	3	1	2	3	1	2	3	2	2	1
81	16	15	1	1	2014-05-07 12:41:25	3	1	3	3	1	1	1	3	3	1
82	18	15	1	1	2014-05-07 12:41:25	1	1	1	1	1	2	3	2	1	1
83	6	15	1	1	2014-05-07 12:41:26	3	2	1	2	2	3	3	1	1	3
84	22	15	1	1	2014-05-07 12:41:29	3	1	1	3	1	2	1	2	1	1
85	35	15	1	1	2014-05-07 12:41:30	3	2	2	1	2	1	1	1	2	3
86	24	15	1	1	2014-05-07 12:41:31	1	1	3	1	2	3	3	3	2	2
87	18	15	1	1	2014-05-07 12:41:32	1	1	1	1	1	2	3	2	1	3
88	32	15	1	1	2014-05-07 12:41:33	3	1	2	1	3	2	2	3	1	3
89	26	15	1	1	2014-05-07 12:41:34	2	1	3	3	2	2	1	1	2	2
90	23	15	1	1	2014-05-07 12:41:36	1	1	3	2	2	3	3	2	2	3
91	17	15	1	1	2014-05-07 12:41:37	2	1	3	3	1	2	2	3	2	1
92	22	15	1	1	2014-05-07 12:41:42	3	1	1	3	1	2	1	2	1	3
93	16	15	1	1	2014-05-07 12:41:43	3	1	1	3	1	1	1	3	3	1
94	31	15	1	1	2014-05-07 12:41:45	3	1	3	3	2	1	3	3	2	2
95	25	15	1	1	2014-05-07 12:41:49	1	1	1	3	2	3	3	2	2	3
96	20	15	1	1	2014-05-07 12:41:51	3	1	1	3	2	2	3	2	2	3
97	27	15	1	1	2014-05-07 12:41:51	3	1	1	3	2	2	3	2	2	1
98	25	15	1	1	2014-05-07 12:41:54	1	1	1	3	2	2	3	2	2	3
99	34	15	1	1	2014-05-07 12:41:56	3	1	1	3	2	1	3	3	2	2
100	34	15	1	1	2014-05-07 12:41:56	3	1	1	3	2	1	3	3	2	2
101	31	15	1	1	2014-05-07 12:41:57	3	1	3	3	2	1	3	3	2	2
102	25	15	1	1	2014-05-07 12:41:58	1	1	1	3	2	2	3	2	2	3
103	16	15	1	1	2014-05-07 12:41:59	3	1	3	3	2	1	1	3	3	1
104	33	15	1	1	2014-05-07 12:42:02	1	1	2	3	3	2	3	2	2	3
105	28	15	1	1	2014-05-07 12:42:03	1	1	3	1	2	1	1	2	1	1
106	21	15	1	1	2014-05-07 12:42:03	1	1	1	1	1	2	3	2	2	3
107	26	15	1	1	2014-05-07 12:42:04	2	1	3	3	2	2	3	1	2	2
108	23	15	1	1	2014-05-07 12:42:04	1	1	3	3	2	3	3	2	2	3
109	18	15	1	1	2014-05-07 12:42:04	3	2	3	2	1	2	3	2	1	3
110	25	15	1	1	2014-05-07 12:42:06	1	1	3	3	2	2	3	2	2	3
111	20	15	1	1	2014-05-07 12:42:08	3	1	1	3	1	2	3	2	2	3
112	22	15	1	1	2014-05-07 12:42:11	3	1	1	3	1	2	3	2	1	3
113	35	15	1	1	2014-05-07 12:42:12	3	1	3	3	2	2	1	2	2	3
114	31	15	1	1	2014-05-07 12:42:12	3	1	1	3	2	1	3	3	2	2
115	26	15	1	1	2014-05-07 12:42:14	2	1	3	3	2	3	3	1	2	2
116	27	15	1	1	2014-05-07 12:42:14	3	1	1	3	2	2	3	2	2	3
117	31	15	1	1	2014-05-07 12:42:15	3	1	1	3	2	1	3	3	2	2
118	32	15	1	1	2014-05-07 12:42:15	3	1	1	1	3	2	2	2	1	3
119	25	15	1	1	2014-05-07 12:42:16	1	1	3	3	2	2	3	2	2	3
120	33	15	1	1	2014-05-07 12:42:16	1	1	3	3	3	2	3	2	2	3
121	24	15	1	1	2014-05-07 12:42:17	1	1	3	1	2	3	3	3	2	3
122	16	15	1	1	2014-05-07 12:42:20	3	1	3	3	2	1	1	3	3	1
123	26	15	1	1	2014-05-07 12:42:20	2	1	3	3	2	3	3	1	2	3
124	21	15	1	1	2014-05-07 12:42:22	3	2	3	2	1	2	3	2	2	3
125	23	15	1	1	2014-05-07 12:42:27	1	1	3	1	2	3	3	3	2	3
126	6	15	1	1	2014-05-07 12:42:28	3	1	1	2	2	3	3	1	2	3
127	33	15	1	1	2014-05-07 12:42:30	1	1	3	3	2	2	3	2	2	3
128	22	15	1	1	2014-05-07 12:42:31	3	1	1	3	2	2	3	2	1	3
129	16	15	1	1	2014-05-07 12:42:32	3	1	3	3	2	1	1	3	2	1
130	27	15	1	1	2014-05-07 12:42:34	3	1	1	3	2	2	3	2	2	3
131	31	15	1	1	2014-05-07 12:42:34	3	1	1	3	2	1	3	3	2	2
132	32	15	1	1	2014-05-07 12:42:39	3	1	1	3	3	2	1	2	2	3
133	31	15	1	1	2014-05-07 12:42:42	3	1	1	3	2	1	3	3	2	2
134	24	15	1	1	2014-05-07 12:42:43	1	1	3	1	2	3	3	1	2	3
135	19	15	1	1	2014-05-07 12:42:44	2	2	3	2	2	2	3	2	2	3
136	31	15	1	1	2014-05-07 12:42:45	3	1	3	3	2	1	3	3	2	2
137	26	15	1	1	2014-05-07 12:42:49	3	1	3	3	2	3	3	1	2	3
138	35	15	1	1	2014-05-07 12:42:50	3	1	3	3	2	2	1	2	2	3
139	27	15	1	1	2014-05-07 12:42:50	3	1	1	3	2	1	3	2	2	3
140	18	15	1	1	2014-05-07 12:42:52	3	2	3	2	1	2	3	2	1	3
141	23	15	1	1	2014-05-07 12:42:52	1	1	3	3	2	2	3	2	2	3
142	22	15	1	1	2014-05-07 12:42:52	3	1	1	3	2	2	3	2	2	3
143	31	15	1	1	2014-05-07 12:42:53	3	1	3	3	2	1	3	3	2	2
144	16	15	1	1	2014-05-07 12:42:54	3	1	3	3	2	1	3	3	2	2
145	34	15	1	1	2014-05-07 12:42:57	3	1	1	3	2	1	2	3	2	1
146	6	15	1	1	2014-05-07 12:43:00	3	1	1	3	2	3	3	1	2	3
147	18	15	1	1	2014-05-07 12:43:01	3	2	3	2	2	2	3	2	2	3
148	34	15	1	1	2014-05-07 12:43:02	3	1	1	3	2	1	2	3	2	1
149	31	15	1	1	2014-05-07 12:43:05	3	1	3	3	2	1	3	3	2	2
150	20	15	1	1	2014-05-07 12:43:05	3	1	3	3	1	2	3	2	2	3
151	31	15	1	1	2014-05-07 12:43:07	3	1	3	3	2	1	3	3	2	2
152	20	15	1	1	2014-05-07 12:43:08	3	1	1	3	1	2	3	2	2	3
153	33	15	1	1	2014-05-07 12:43:10	1	2	3	3	2	2	3	2	2	3
154	20	15	1	1	2014-05-07 12:43:11	3	1	3	3	1	2	3	2	2	3
155	35	15	1	1	2014-05-07 12:43:11	3	1	3	3	2	2	1	2	2	3
156	16	15	1	1	2014-05-07 12:43:13	3	1	3	3	2	1	3	2	2	2
157	27	15	1	1	2014-05-07 12:43:14	3	1	1	3	2	1	3	3	2	3
158	20	15	1	1	2014-05-07 12:43:14	3	1	1	3	1	2	3	2	2	3
159	24	15	1	1	2014-05-07 12:43:14	3	1	3	1	2	3	3	1	2	3
160	18	15	1	1	2014-05-07 12:43:15	1	1	3	2	2	2	3	2	2	3
161	16	15	1	1	2014-05-07 12:43:17	3	1	3	3	2	1	3	2	2	3
162	32	15	1	1	2014-05-07 12:43:19	3	1	3	3	1	2	1	2	2	3
163	34	15	1	1	2014-05-07 12:43:20	2	1	1	3	2	1	2	3	2	1
164	32	15	1	1	2014-05-07 12:43:22	3	1	3	3	1	2	1	2	2	3
165	19	15	1	1	2014-05-07 12:43:26	1	1	3	1	2	1	1	2	1	1
166	20	15	1	1	2014-05-07 12:43:28	3	1	1	2	1	2	3	2	2	3
167	28	15	1	1	2014-05-07 12:43:29	3	2	3	1	2	2	3	2	2	3
168	19	15	1	1	2014-05-07 12:43:29	1	1	3	1	2	1	1	2	1	1
169	20	15	1	1	2014-05-07 12:43:31	3	1	1	3	1	2	3	2	2	3
170	18	15	1	1	2014-05-07 12:43:32	1	1	3	2	1	2	3	2	2	3
171	17	15	1	1	2014-05-07 12:43:32	3	1	3	3	2	1	2	3	2	1
172	20	15	1	1	2014-05-07 12:43:33	3	1	1	2	1	2	3	2	2	3
173	23	15	1	1	2014-05-07 12:43:34	1	1	3	3	2	2	3	2	2	3
174	20	15	1	1	2014-05-07 12:43:35	3	1	1	3	1	2	3	2	2	3
175	27	15	1	1	2014-05-07 12:43:35	3	1	1	3	2	1	3	3	2	3
176	32	15	1	1	2014-05-07 12:43:36	3	1	3	3	1	2	1	2	2	3
177	18	15	1	1	2014-05-07 12:43:42	3	1	3	2	1	2	3	2	2	3
178	16	15	1	1	2014-05-07 12:43:45	3	1	3	3	2	1	3	2	2	3
179	21	15	1	1	2014-05-07 12:43:49	3	2	3	3	2	2	3	2	2	3
180	33	15	1	1	2014-05-07 12:43:49	1	1	3	3	2	2	3	2	2	3
181	24	15	1	1	2014-05-07 12:43:50	3	1	3	3	2	3	3	1	2	3
182	34	15	1	1	2014-05-07 12:43:50	2	1	1	3	2	1	3	1	2	1
183	32	15	1	1	2014-05-07 12:43:52	3	1	1	3	1	2	1	2	2	3
184	19	15	1	1	2014-05-07 12:43:52	3	2	3	1	2	2	3	2	2	3
185	31	15	1	1	2014-05-07 12:43:54	3	1	3	3	2	1	2	3	2	2
186	28	15	1	1	2014-05-07 12:43:56	3	1	3	1	2	2	3	2	2	3
187	31	15	1	1	2014-05-07 12:43:58	3	1	3	3	2	1	2	3	2	1
188	28	15	1	1	2014-05-07 12:44:03	3	1	3	3	2	2	3	2	2	3
189	33	15	1	1	2014-05-07 12:44:03	1	1	3	3	2	2	1	2	2	3
190	18	15	1	1	2014-05-07 12:44:04	3	2	3	3	2	2	3	2	2	3
