# Supplementary material for: Collective Intelligence: Aggregation of Information from Neighbors in a Guessing Game
Source: PLoS One. 2016 Apr 19;11(4):e0153586. doi: 10.1371/journal.pone.0153586 (PMC4836688; doi:10.1371/journal.pone.0153586)
Supplement: S1 Data — Data collected during experimental sessions. (ZIP) [file pone.0153586.s005.zip › data/Exp1/Game1_net.txt]

35	26
35	28
35	32
35	33
20	29
20	21
20	27
20	25
27	34
27	20
27	22
27	31
25	20
25	26
25	33
25	23
17	34
17	31
17	29
17	32
34	27
34	17
34	6
34	31
29	16
29	18
29	20
29	17
23	25
23	33
23	24
23	18
16	19
16	31
16	28
16	29
24	23
24	19
24	26
24	6
21	28
21	18
21	33
21	20
32	19
32	22
32	35
32	17
6	22
6	24
6	34
6	26
31	17
31	34
31	27
31	16
18	21
18	22
18	23
18	29
28	19
28	35
28	16
28	21
22	32
22	6
22	27
22	18
26	25
26	24
26	6
26	35
19	28
19	32
19	24
19	16
33	35
33	23
33	21
33	25
