# Supplementary material for: Collective Intelligence: Aggregation of Information from Neighbors in a Guessing Game
Source: PLoS One. 2016 Apr 19;11(4):e0153586. doi: 10.1371/journal.pone.0153586 (PMC4836688; doi:10.1371/journal.pone.0153586)
Supplement: S1 Data — Data collected during experimental sessions. (ZIP) [file pone.0153586.s005.zip › data/Exp1/data_process_Game2.csv]

//Game Setup: line#	Maxplayers	SecondsInitialCodeShown	MaxWaitingTime	nred	deg	pr	#ofLetters	WordLength	#LettersShown	SecondsofGame //
2	200	10	30	3	2	0.0	3	10	3	180
//Game Initial Code: line#	userID	room#	setup	round	actiontime	Word//
97	0	15	2	2	2014-05-07 12:45:24	1	2	1	3	3	1	3	2	3	3
98	21	15	2	2	2014-05-07 12:45:24	0	0	0	0	0	1	0	2	0	3
99	26	15	2	2	2014-05-07 12:45:24	1	0	0	0	3	0	3	0	0	0
100	20	15	2	2	2014-05-07 12:45:24	0	2	1	3	0	0	0	0	0	0
101	23	15	2	2	2014-05-07 12:45:24	0	0	1	0	0	0	0	2	3	0
102	27	15	2	2	2014-05-07 12:45:24	0	0	0	0	3	0	0	0	3	3
103	18	15	2	2	2014-05-07 12:45:24	0	2	0	0	0	1	3	0	0	0
104	28	15	2	2	2014-05-07 12:45:24	1	0	1	3	0	0	0	0	0	0
105	33	15	2	2	2014-05-07 12:45:24	0	0	0	0	0	1	0	2	3	0
106	32	15	2	2	2014-05-07 12:45:24	1	2	0	0	0	0	0	0	0	3
107	35	15	2	2	2014-05-07 12:45:24	0	0	0	3	3	0	3	0	0	0
108	34	15	2	2	2014-05-07 12:45:24	1	0	0	3	0	0	3	0	0	0
109	29	15	2	2	2014-05-07 12:45:24	0	0	1	0	0	1	0	0	3	0
110	31	15	2	2	2014-05-07 12:45:24	0	2	0	0	3	0	0	0	0	3
111	19	15	2	2	2014-05-07 12:45:24	0	2	0	0	0	0	0	2	0	3
112	22	15	2	2	2014-05-07 12:45:24	1	0	0	0	0	0	0	2	3	0
113	24	15	2	2	2014-05-07 12:45:24	0	0	1	0	0	1	3	0	0	0
114	25	15	2	2	2014-05-07 12:45:24	1	0	0	3	3	0	0	0	0	0
115	16	15	2	2	2014-05-07 12:45:24	0	0	0	3	0	1	0	0	3	0
116	17	15	2	2	2014-05-07 12:45:24	0	2	0	0	0	0	3	0	0	3
117	6	15	2	2	2014-05-07 12:45:24	0	0	1	0	3	0	0	2	0	0
//Game Play: line#	userID	room#	setup	round	actiontime	Word//
191	22	15	2	2	2014-05-07 12:45:55	1	1	1	1	1	1	1	2	3	1
192	33	15	2	2	2014-05-07 12:45:57	2	2	2	2	2	1	2	2	3	2
193	23	15	2	2	2014-05-07 12:45:59	2	2	1	2	2	2	2	2	3	2
194	20	15	2	2	2014-05-07 12:46:00	3	2	1	3	1	2	2	3	1	2
195	25	15	2	2	2014-05-07 12:46:00	1	2	3	3	2	2	2	2	2	2
196	24	15	2	2	2014-05-07 12:46:01	3	3	1	3	3	1	3	3	3	3
197	27	15	2	2	2014-05-07 12:46:01	1	2	1	2	3	1	2	1	3	3
198	31	15	2	2	2014-05-07 12:46:02	3	2	3	1	3	1	2	2	1	3
199	34	15	2	2	2014-05-07 12:46:04	1	2	2	3	2	2	3	2	2	2
200	28	15	2	2	2014-05-07 12:46:05	1	2	1	2	3	2	2	2	2	2
201	29	15	2	2	2014-05-07 12:46:06	2	2	1	2	2	1	2	2	3	2
202	6	15	2	2	2014-05-07 12:46:06	3	1	1	2	3	3	2	2	1	1
203	16	15	2	2	2014-05-07 12:46:08	2	3	3	3	1	1	3	2	3	3
204	32	15	2	2	2014-05-07 12:46:09	1	2	3	1	2	2	1	3	1	3
205	21	15	2	2	2014-05-07 12:46:09	3	3	3	3	3	1	3	2	3	3
206	31	15	2	2	2014-05-07 12:46:10	3	2	3	1	3	1	2	2	3	3
207	26	15	2	2	2014-05-07 12:46:12	1	2	2	2	3	2	3	2	2	2
208	25	15	2	2	2014-05-07 12:46:12	1	2	1	3	2	2	2	2	3	3
209	18	15	2	2	2014-05-07 12:46:12	1	1	2	1	1	1	3	1	1	1
210	33	15	2	2	2014-05-07 12:46:12	2	2	2	2	2	1	3	2	3	2
211	35	15	2	2	2014-05-07 12:46:13	1	1	1	3	3	1	3	2	2	2
212	20	15	2	2	2014-05-07 12:46:13	3	2	1	3	1	2	2	2	3	1
213	29	15	2	2	2014-05-07 12:46:15	2	2	1	2	2	1	2	2	3	1
214	33	15	2	2	2014-05-07 12:46:16	2	2	2	3	2	1	3	2	3	2
215	25	15	2	2	2014-05-07 12:46:16	1	2	1	3	3	2	2	2	3	3
216	23	15	2	2	2014-05-07 12:46:17	1	2	1	2	2	2	2	2	3	2
217	22	15	2	2	2014-05-07 12:46:17	1	2	1	2	2	2	2	2	3	2
218	28	15	2	2	2014-05-07 12:46:17	1	2	1	2	3	2	2	2	2	2
219	28	15	2	2	2014-05-07 12:46:17	1	2	1	2	3	2	2	2	2	2
220	34	15	2	2	2014-05-07 12:46:17	1	2	2	3	2	1	3	2	3	2
221	28	15	2	2	2014-05-07 12:46:17	1	2	1	2	3	2	2	2	2	2
222	33	15	2	2	2014-05-07 12:46:19	1	2	2	3	2	1	3	2	3	2
223	26	15	2	2	2014-05-07 12:46:19	1	2	2	2	3	2	3	2	2	3
224	21	15	2	2	2014-05-07 12:46:19	3	3	1	3	3	1	3	2	3	3
225	20	15	2	2	2014-05-07 12:46:20	3	2	1	3	1	2	3	2	3	1
226	34	15	2	2	2014-05-07 12:46:20	1	2	2	3	2	1	3	2	3	2
227	26	15	2	2	2014-05-07 12:46:22	1	2	2	2	3	2	3	2	3	3
228	16	15	2	2	2014-05-07 12:46:22	3	1	3	3	1	1	3	2	3	3
229	22	15	2	2	2014-05-07 12:46:23	1	2	1	2	2	1	2	2	3	2
230	31	15	2	2	2014-05-07 12:46:23	1	2	1	1	3	1	2	2	3	3
231	25	15	2	2	2014-05-07 12:46:24	1	2	1	3	3	1	3	2	3	3
232	29	15	2	2	2014-05-07 12:46:25	2	2	1	2	2	1	2	2	3	3
233	32	15	2	2	2014-05-07 12:46:26	1	2	3	1	2	1	1	3	3	3
234	26	15	2	2	2014-05-07 12:46:27	1	2	2	2	3	1	3	2	3	3
235	23	15	2	2	2014-05-07 12:46:30	1	2	1	2	2	1	2	2	3	2
236	26	15	2	2	2014-05-07 12:46:30	1	2	1	2	3	1	3	2	3	3
237	27	15	2	2	2014-05-07 12:46:30	1	2	1	2	3	2	2	2	3	3
238	25	15	2	2	2014-05-07 12:46:31	1	2	1	2	3	1	3	2	3	3
239	16	15	2	2	2014-05-07 12:46:33	3	1	3	3	1	1	3	2	3	2
240	31	15	2	2	2014-05-07 12:46:34	1	2	1	1	3	1	2	2	3	3
241	29	15	2	2	2014-05-07 12:46:35	2	2	1	2	2	1	2	1	3	1
242	35	15	2	2	2014-05-07 12:46:36	1	2	1	3	3	1	3	2	3	2
243	18	15	2	2	2014-05-07 12:46:37	3	1	2	3	1	1	3	1	3	1
244	20	15	2	2	2014-05-07 12:46:40	3	2	1	3	2	2	3	2	3	1
245	22	15	2	2	2014-05-07 12:46:44	1	3	1	3	3	1	3	2	3	3
246	31	15	2	2	2014-05-07 12:46:44	1	2	1	2	3	1	2	2	3	3
247	27	15	2	2	2014-05-07 12:46:45	1	2	1	2	3	1	2	2	3	3
248	29	15	2	2	2014-05-07 12:46:45	2	2	1	2	2	1	2	1	3	2
249	25	15	2	2	2014-05-07 12:46:47	1	2	1	2	3	1	3	2	3	3
250	29	15	2	2	2014-05-07 12:46:48	2	2	1	2	2	1	2	1	3	3
251	19	15	2	2	2014-05-07 12:46:49	1	2	2	2	1	2	2	2	3	1
252	32	15	2	2	2014-05-07 12:46:50	1	2	2	3	2	1	3	3	3	3
253	23	15	2	2	2014-05-07 12:46:52	1	2	1	2	3	1	2	2	3	2
254	29	15	2	2	2014-05-07 12:46:53	2	2	1	2	2	1	2	3	3	3
255	16	15	2	2	2014-05-07 12:46:53	3	1	1	3	1	1	3	2	3	2
256	29	15	2	2	2014-05-07 12:46:56	2	2	1	2	2	1	2	3	3	2
257	22	15	2	2	2014-05-07 12:46:57	1	2	1	3	3	1	3	2	3	3
258	27	15	2	2	2014-05-07 12:46:59	1	2	1	2	3	1	2	2	3	3
259	29	15	2	2	2014-05-07 12:46:59	2	2	1	2	2	1	2	3	3	3
260	33	15	2	2	2014-05-07 12:47:01	1	2	2	3	2	1	3	2	3	3
261	34	15	2	2	2014-05-07 12:47:03	1	2	2	3	2	1	3	2	3	3
262	6	15	2	2	2014-05-07 12:47:04	3	1	1	3	3	1	2	2	1	2
263	29	15	2	2	2014-05-07 12:47:06	2	2	1	2	2	1	1	2	3	2
264	29	15	2	2	2014-05-07 12:47:10	2	2	1	2	2	1	1	2	3	1
265	23	15	2	2	2014-05-07 12:47:10	1	2	1	2	3	1	2	2	3	3
266	20	15	2	2	2014-05-07 12:47:11	1	2	1	3	3	1	3	2	3	3
267	18	15	2	2	2014-05-07 12:47:12	3	2	1	3	1	1	3	2	3	1
268	29	15	2	2	2014-05-07 12:47:12	2	2	1	2	2	1	1	2	3	3
269	28	15	2	2	2014-05-07 12:47:14	1	2	1	3	3	1	2	2	3	3
270	27	15	2	2	2014-05-07 12:47:15	1	2	1	2	3	1	3	2	3	3
271	33	15	2	2	2014-05-07 12:47:16	1	2	2	3	2	1	3	2	3	2
272	22	15	2	2	2014-05-07 12:47:16	1	2	1	2	2	1	2	2	3	2
273	32	15	2	2	2014-05-07 12:47:16	1	2	2	3	2	1	2	2	3	3
274	17	15	2	2	2014-05-07 12:47:17	1	2	1	2	2	3	3	3	2	3
275	29	15	2	2	2014-05-07 12:47:18	2	2	1	2	2	1	1	1	3	2
276	23	15	2	2	2014-05-07 12:47:19	1	2	1	2	3	1	3	2	3	3
277	29	15	2	2	2014-05-07 12:47:20	2	2	1	2	2	1	1	1	3	1
278	29	15	2	2	2014-05-07 12:47:22	2	2	1	2	2	1	1	1	3	3
279	24	15	2	2	2014-05-07 12:47:25	1	2	1	2	3	1	3	2	3	3
280	6	15	2	2	2014-05-07 12:47:28	1	2	1	3	3	1	2	2	1	2
281	27	15	2	2	2014-05-07 12:47:29	1	2	1	2	3	1	3	2	3	3
282	29	15	2	2	2014-05-07 12:47:29	2	2	1	2	2	1	3	1	3	3
283	18	15	2	2	2014-05-07 12:47:36	3	1	1	3	1	1	3	2	3	1
284	29	15	2	2	2014-05-07 12:47:38	2	2	1	2	2	1	3	1	3	2
285	31	15	2	2	2014-05-07 12:47:38	1	2	1	3	3	1	2	2	3	3
286	26	15	2	2	2014-05-07 12:47:39	1	2	1	2	3	1	3	2	3	3
287	22	15	2	2	2014-05-07 12:47:42	1	2	1	2	3	1	3	2	3	3
288	29	15	2	2	2014-05-07 12:47:43	2	2	1	2	2	1	3	1	3	1
289	35	15	2	2	2014-05-07 12:47:43	3	2	1	3	3	1	3	2	3	2
290	28	15	2	2	2014-05-07 12:47:43	1	2	1	3	3	1	3	2	3	3
291	6	15	2	2	2014-05-07 12:47:43	1	2	1	3	2	1	3	2	1	2
292	18	15	2	2	2014-05-07 12:47:44	3	1	2	3	1	1	3	2	3	1
293	27	15	2	2	2014-05-07 12:47:44	1	2	1	2	3	1	3	2	3	3
294	16	15	2	2	2014-05-07 12:47:45	3	2	1	3	1	1	3	2	3	2
295	29	15	2	2	2014-05-07 12:47:46	2	2	1	2	2	1	3	2	3	1
296	32	15	2	2	2014-05-07 12:47:46	1	2	2	3	2	1	3	2	3	3
297	34	15	2	2	2014-05-07 12:47:48	1	2	2	3	3	1	3	2	3	2
298	19	15	2	2	2014-05-07 12:47:48	1	2	1	3	3	1	3	2	3	1
299	29	15	2	2	2014-05-07 12:47:48	2	2	1	2	2	1	3	2	3	3
300	6	15	2	2	2014-05-07 12:47:49	1	2	1	3	2	1	3	2	3	2
301	31	15	2	2	2014-05-07 12:47:51	1	2	1	3	3	1	3	2	3	3
302	29	15	2	2	2014-05-07 12:47:52	2	2	1	2	2	1	3	3	3	3
303	19	15	2	2	2014-05-07 12:47:52	1	2	1	3	3	1	3	2	3	1
304	29	15	2	2	2014-05-07 12:47:54	2	2	1	2	2	1	3	3	3	2
305	31	15	2	2	2014-05-07 12:47:54	1	2	1	3	3	1	3	2	3	3
306	31	15	2	2	2014-05-07 12:47:55	1	2	1	3	3	1	3	2	3	3
307	29	15	2	2	2014-05-07 12:47:56	2	2	1	2	2	1	3	3	3	1
308	31	15	2	2	2014-05-07 12:47:57	1	2	1	3	3	1	3	2	3	3
309	20	15	2	2	2014-05-07 12:47:58	1	2	1	3	3	1	3	2	3	1
310	27	15	2	2	2014-05-07 12:47:58	1	2	1	2	3	1	3	2	3	3
311	34	15	2	2	2014-05-07 12:47:59	1	2	2	3	2	1	3	2	3	2
312	29	15	2	2	2014-05-07 12:48:04	2	2	1	2	1	1	2	2	3	2
313	29	15	2	2	2014-05-07 12:48:06	2	2	1	2	1	1	2	2	3	1
314	16	15	2	2	2014-05-07 12:48:08	3	2	1	3	2	1	3	2	3	2
315	20	15	2	2	2014-05-07 12:48:08	3	2	1	3	3	1	3	2	3	1
316	29	15	2	2	2014-05-07 12:48:08	2	2	1	2	1	1	2	2	3	3
317	23	15	2	2	2014-05-07 12:48:10	1	2	1	3	3	1	3	2	3	3
318	19	15	2	2	2014-05-07 12:48:10	1	2	1	3	3	1	3	2	3	1
319	32	15	2	2	2014-05-07 12:48:13	1	2	2	1	2	1	3	2	3	3
320	28	15	2	2	2014-05-07 12:48:16	1	2	1	2	3	1	3	2	3	3
321	29	15	2	2	2014-05-07 12:48:17	2	2	1	2	1	1	2	1	3	2
322	29	15	2	2	2014-05-07 12:48:18	2	2	1	2	1	1	2	1	3	1
323	19	15	2	2	2014-05-07 12:48:19	3	2	1	3	3	1	3	2	3	1
324	17	15	2	2	2014-05-07 12:48:20	3	2	1	3	1	1	3	2	3	3
325	22	15	2	2	2014-05-07 12:48:20	1	2	1	2	3	1	3	2	3	1
326	18	15	2	2	2014-05-07 12:48:21	1	2	1	3	3	1	3	2	3	1
327	28	15	2	2	2014-05-07 12:48:22	1	2	1	3	3	1	3	2	3	3
328	29	15	2	2	2014-05-07 12:48:22	2	2	1	2	1	1	2	1	3	3
329	23	15	2	2	2014-05-07 12:48:24	1	2	1	2	3	1	3	2	3	3
330	31	15	2	2	2014-05-07 12:48:27	2	2	1	3	3	1	3	2	3	3
331	31	15	2	2	2014-05-07 12:48:30	2	2	1	3	3	1	3	2	3	3
332	18	15	2	2	2014-05-07 12:48:30	1	2	1	3	3	1	3	2	3	1
333	29	15	2	2	2014-05-07 12:48:33	2	2	1	2	1	1	2	2	3	2
334	33	15	2	2	2014-05-07 12:48:33	1	2	2	1	2	1	3	2	3	2
335	29	15	2	2	2014-05-07 12:48:34	2	2	1	2	1	1	2	2	3	1
336	29	15	2	2	2014-05-07 12:48:37	2	2	1	2	1	1	2	2	3	3
337	19	15	2	2	2014-05-07 12:48:37	3	2	1	3	3	1	3	2	3	3
338	6	15	2	2	2014-05-07 12:48:39	3	2	1	3	2	1	3	2	3	2
339	19	15	2	2	2014-05-07 12:48:40	3	2	1	3	3	1	3	2	3	3
340	16	15	2	2	2014-05-07 12:48:40	3	2	1	3	3	1	3	2	3	2
341	29	15	2	2	2014-05-07 12:48:41	2	2	1	2	1	1	2	1	3	2
342	20	15	2	2	2014-05-07 12:48:41	1	2	1	3	3	1	3	2	3	1
343	21	15	2	2	2014-05-07 12:48:43	1	2	1	3	3	1	3	2	3	3
344	29	15	2	2	2014-05-07 12:48:44	2	2	1	2	1	1	2	1	3	1
345	22	15	2	2	2014-05-07 12:48:45	1	2	1	3	3	1	3	2	3	1
346	33	15	2	2	2014-05-07 12:48:51	1	2	2	3	2	1	3	2	3	2
