# Supplementary material for: Collective Intelligence: Aggregation of Information from Neighbors in a Guessing Game
Source: PLoS One. 2016 Apr 19;11(4):e0153586. doi: 10.1371/journal.pone.0153586 (PMC4836688; doi:10.1371/journal.pone.0153586)
Supplement: S1 Data — Data collected during experimental sessions. (ZIP) [file pone.0153586.s005.zip › data/Exp1/Game2_net.txt]

24	22
24	23
24	25
24	26
29	27
29	28
29	31
29	32
35	6
35	16
35	33
35	34
20	18
20	19
20	21
20	22
25	23
25	24
25	26
25	27
22	20
22	21
22	23
22	24
17	6
17	16
17	18
17	19
31	28
31	29
31	32
31	33
33	31
33	32
33	34
33	35
6	16
6	17
6	34
6	35
16	6
16	17
16	18
16	35
34	6
34	32
34	33
34	35
27	25
27	26
27	28
27	29
23	21
23	22
23	24
23	25
26	24
26	25
26	27
26	28
28	26
28	27
28	29
28	31
19	17
19	18
19	20
19	21
21	19
21	20
21	22
21	23
32	29
32	31
32	33
32	34
18	16
18	17
18	19
18	20
