# Supplementary material for: Collective Intelligence: Aggregation of Information from Neighbors in a Guessing Game
Source: PLoS One. 2016 Apr 19;11(4):e0153586. doi: 10.1371/journal.pone.0153586 (PMC4836688; doi:10.1371/journal.pone.0153586)
Supplement: S1 Data — Data collected during experimental sessions. (ZIP) [file pone.0153586.s005.zip › data/Exp1/automata_Game2.csv]

//Solitary Game Play: line#	userID	automataID	donotknowwhat	room#	setup	actiontime	Word//
2210	6	0	1	17	1	2014-05-07 12:53:49	1	1	1	1	1	2	2	1	2	2
2258	17	0	1	17	1	2014-05-07 12:53:55	1	2	2	2	1	2	2	1	2	2
2204	18	0	1	17	1	2014-05-07 12:53:48	1	1	2	2	1	1	2	2	2	2
2246	19	0	1	17	1	2014-05-07 12:53:55	1	2	2	2	1	2	2	1	2	2
2240	20	0	1	17	1	2014-05-07 12:53:54	1	1	2	1	1	2	2	2	2	1
2264	21	0	1	17	1	2014-05-07 12:53:55	1	2	2	2	1	2	2	1	2	2
2234	23	0	1	17	1	2014-05-07 12:53:54	1	1	2	1	1	2	2	2	2	1
2222	25	0	1	17	1	2014-05-07 12:53:53	2	2	2	2	1	2	1	1	2	1
2228	31	0	1	17	1	2014-05-07 12:53:53	2	2	2	2	1	2	1	1	2	1
2216	33	0	1	17	1	2014-05-07 12:53:53	2	2	2	2	1	2	1	1	2	1
2252	35	0	1	17	1	2014-05-07 12:53:55	1	2	2	2	1	2	2	1	2	2
//Solitary Game Play: line#	userID	automataID	donotknowwhat	room#	setup	actiontime	Word//
2205	18	0	1	17	1	2014-05-07 12:53:48	1	0	0	2	1	0	0	2	0	2
2206	18	1	1	17	1	2014-05-07 12:53:48	1	1	2	2	1	1	2	1	2	2
2207	18	2	1	17	1	2014-05-07 12:53:48	1	2	2	2	1	1	1	2	2	2
2208	18	3	1	17	1	2014-05-07 12:53:48	1	1	1	1	2	1	2	2	2	2
2209	18	4	1	17	1	2014-05-07 12:53:48	2	1	1	1	1	2	2	2	2	2
2211	6	0	1	17	1	2014-05-07 12:53:49	0	1	1	1	1	0	0	0	2	0
2212	6	1	1	17	1	2014-05-07 12:53:49	1	2	2	2	2	2	2	1	1	2
2213	6	2	1	17	1	2014-05-07 12:53:49	1	1	1	2	1	2	2	2	2	2
2214	6	3	1	17	1	2014-05-07 12:53:49	1	1	1	1	1	2	2	1	2	2
2215	6	4	1	17	1	2014-05-07 12:53:49	1	1	2	2	1	2	2	2	2	2
2217	33	0	1	17	1	2014-05-07 12:53:53	2	0	0	0	1	0	1	1	2	0
2218	33	1	1	17	1	2014-05-07 12:53:53	1	2	2	2	1	2	1	1	2	1
2219	33	2	1	17	1	2014-05-07 12:53:53	1	2	2	2	2	2	1	1	1	1
2220	33	3	1	17	1	2014-05-07 12:53:53	2	2	1	1	1	2	1	2	2	1
2221	33	4	1	17	1	2014-05-07 12:53:53	1	2	2	2	2	2	1	2	2	1
2223	25	0	1	17	1	2014-05-07 12:53:53	2	0	0	0	1	0	1	1	2	0
2224	25	1	1	17	1	2014-05-07 12:53:53	1	2	2	2	1	2	1	1	2	1
2225	25	2	1	17	1	2014-05-07 12:53:53	1	2	2	2	2	2	1	1	1	1
2226	25	3	1	17	1	2014-05-07 12:53:53	2	2	1	1	1	2	1	2	2	1
2227	25	4	1	17	1	2014-05-07 12:53:53	1	2	2	2	2	2	1	2	2	1
2229	31	0	1	17	1	2014-05-07 12:53:53	2	0	0	0	1	0	1	1	2	0
2230	31	1	1	17	1	2014-05-07 12:53:53	1	2	2	2	1	2	1	1	2	1
2231	31	2	1	17	1	2014-05-07 12:53:53	1	2	2	2	2	2	1	1	1	1
2232	31	3	1	17	1	2014-05-07 12:53:53	2	2	1	1	1	2	1	2	2	1
2233	31	4	1	17	1	2014-05-07 12:53:53	1	2	2	2	2	2	1	2	2	1
2235	23	0	1	17	1	2014-05-07 12:53:54	1	1	2	1	0	2	0	0	0	0
2236	23	1	1	17	1	2014-05-07 12:53:54	2	2	2	1	1	1	2	2	2	1
2237	23	2	1	17	1	2014-05-07 12:53:54	1	1	1	1	1	2	2	1	2	2
2238	23	3	1	17	1	2014-05-07 12:53:54	1	1	2	2	2	2	2	2	1	1
2239	23	4	1	17	1	2014-05-07 12:53:54	2	1	2	1	1	2	2	2	1	2
2241	20	0	1	17	1	2014-05-07 12:53:54	1	1	2	1	0	2	0	0	0	0
2242	20	1	1	17	1	2014-05-07 12:53:54	2	2	2	1	1	1	2	2	2	1
2243	20	2	1	17	1	2014-05-07 12:53:54	1	1	1	1	1	2	2	1	2	2
2244	20	3	1	17	1	2014-05-07 12:53:54	1	1	2	2	2	2	2	2	1	1
2245	20	4	1	17	1	2014-05-07 12:53:54	2	1	2	1	1	2	2	2	1	2
2247	19	0	1	17	1	2014-05-07 12:53:55	1	2	0	2	1	2	0	0	0	0
2248	19	1	1	17	1	2014-05-07 12:53:55	1	2	2	1	1	1	2	1	2	2
2249	19	2	1	17	1	2014-05-07 12:53:55	1	1	1	2	1	2	2	2	2	2
2250	19	3	1	17	1	2014-05-07 12:53:55	1	2	2	2	1	2	2	1	2	1
2251	19	4	1	17	1	2014-05-07 12:53:55	1	1	2	1	1	2	1	1	2	2
2253	35	0	1	17	1	2014-05-07 12:53:55	1	2	0	2	1	2	0	0	0	0
2254	35	1	1	17	1	2014-05-07 12:53:55	1	2	2	1	1	1	2	1	2	2
2255	35	2	1	17	1	2014-05-07 12:53:55	1	1	1	2	1	2	2	2	2	2
2256	35	3	1	17	1	2014-05-07 12:53:55	1	2	2	2	1	2	2	1	2	1
2257	35	4	1	17	1	2014-05-07 12:53:55	1	1	2	1	1	2	1	1	2	2
2259	17	0	1	17	1	2014-05-07 12:53:55	1	2	0	2	1	2	0	0	0	0
2260	17	1	1	17	1	2014-05-07 12:53:55	1	2	2	1	1	1	2	1	2	2
2261	17	2	1	17	1	2014-05-07 12:53:55	1	1	1	2	1	2	2	2	2	2
2262	17	3	1	17	1	2014-05-07 12:53:55	1	2	2	2	1	2	2	1	2	1
2263	17	4	1	17	1	2014-05-07 12:53:55	1	1	2	1	1	2	1	1	2	2
2265	21	0	1	17	1	2014-05-07 12:53:55	1	2	0	2	1	2	0	0	0	0
2266	21	1	1	17	1	2014-05-07 12:53:55	1	2	2	1	1	1	2	1	2	2
2267	21	2	1	17	1	2014-05-07 12:53:55	1	1	1	2	1	2	2	2	2	2
2268	21	3	1	17	1	2014-05-07 12:53:55	1	2	2	2	1	2	2	1	2	1
2269	21	4	1	17	1	2014-05-07 12:53:55	1	1	2	1	1	2	1	1	2	2
//Solitary Game Play: line#	userID	automataID	donotknowwhat	room#	setup	actiontime	Word//
2270	18	0	0	17	1	2014-05-07 12:54:50	1	1	1	2	1	1	1	2	1	2
2271	18	1	0	17	1	2014-05-07 12:54:50	1	1	1	1	1	2	2	2	2	2
2272	33	0	0	17	1	2014-05-07 12:54:52	2	2	2	2	1	2	1	1	2	2
2273	33	1	0	17	1	2014-05-07 12:54:52	1	2	2	2	1	2	1	2	2	1
2274	6	0	0	17	1	2014-05-07 12:54:52	2	1	1	1	1	2	1	2	2	2
2275	6	1	0	17	1	2014-05-07 12:54:52	1	1	2	2	1	2	2	2	2	2
2276	18	2	0	17	1	2014-05-07 12:54:55	1	1	1	1	1	1	2	2	2	2
2277	23	0	0	17	1	2014-05-07 12:54:56	1	1	2	1	2	2	2	2	2	2
2278	23	1	0	17	1	2014-05-07 12:54:56	2	1	2	2	1	2	2	2	2	2
2279	33	2	0	17	1	2014-05-07 12:54:57	1	2	1	2	1	2	1	2	2	2
2280	20	0	0	17	1	2014-05-07 12:54:57	1	1	2	1	2	2	1	1	2	2
2281	20	1	0	17	1	2014-05-07 12:54:57	1	1	1	1	1	2	2	2	1	2
2282	6	2	0	17	1	2014-05-07 12:54:57	1	1	1	1	1	2	2	2	2	2
2283	31	0	0	17	1	2014-05-07 12:54:57	2	2	2	2	1	1	1	1	2	2
2284	31	1	0	17	1	2014-05-07 12:54:57	2	2	2	2	2	2	1	2	2	2
2285	18	0	0	17	1	2014-05-07 12:54:58	1	1	1	2	1	2	2	2	2	2
2286	21	0	0	17	1	2014-05-07 12:54:58	1	2	1	2	1	2	2	2	2	2
2287	21	1	0	17	1	2014-05-07 12:54:58	1	1	1	2	1	2	2	1	2	2
2288	33	0	0	17	1	2014-05-07 12:55:00	2	2	1	2	1	2	1	1	2	2
2289	18	3	0	17	1	2014-05-07 12:55:00	1	1	2	2	1	2	2	2	2	2
2290	23	2	0	17	1	2014-05-07 12:55:01	1	1	2	2	1	2	2	2	1	2
2291	33	3	0	17	1	2014-05-07 12:55:02	1	2	2	2	1	2	1	1	2	1
2292	20	2	0	17	1	2014-05-07 12:55:02	1	1	2	1	2	2	2	2	1	2
2293	6	3	0	17	1	2014-05-07 12:55:02	1	1	2	1	1	2	2	2	2	2
2294	31	2	0	17	1	2014-05-07 12:55:03	2	2	2	2	1	2	1	1	2	1
2295	21	2	0	17	1	2014-05-07 12:55:03	1	1	1	2	1	2	1	2	2	2
2296	17	0	0	17	1	2014-05-07 12:55:04	1	2	1	2	1	2	1	1	1	1
2297	17	1	0	17	1	2014-05-07 12:55:04	1	1	1	2	1	2	1	1	2	1
2298	35	0	0	17	1	2014-05-07 12:55:04	1	2	2	2	1	2	2	2	2	2
2299	35	1	0	17	1	2014-05-07 12:55:04	1	1	2	2	1	2	1	2	2	2
2300	18	4	0	17	1	2014-05-07 12:55:05	1	1	2	1	1	2	2	2	2	2
2301	33	0	0	17	1	2014-05-07 12:55:06	2	2	1	2	1	2	1	2	2	1
2302	18	0	0	17	1	2014-05-07 12:55:06	1	1	1	2	1	2	2	2	2	2
2303	23	3	0	17	1	2014-05-07 12:55:06	1	2	2	1	2	2	2	2	1	1
2304	6	0	0	17	1	2014-05-07 12:55:06	1	1	1	1	1	2	1	2	2	2
2305	33	4	0	17	1	2014-05-07 12:55:07	1	2	2	2	1	2	1	2	2	1
2306	20	3	0	17	1	2014-05-07 12:55:07	1	1	2	1	2	2	2	2	1	1
2307	6	4	0	17	1	2014-05-07 12:55:07	1	1	2	1	1	2	2	2	2	2
2308	31	3	0	17	1	2014-05-07 12:55:08	2	2	2	2	1	2	1	1	2	2
2309	21	3	0	17	1	2014-05-07 12:55:09	1	2	1	2	1	2	2	2	2	2
2310	17	2	0	17	1	2014-05-07 12:55:09	1	2	1	2	1	2	1	1	2	1
2311	35	2	0	17	1	2014-05-07 12:55:09	1	2	2	2	1	2	2	2	2	2
2312	18	1	0	17	1	2014-05-07 12:55:10	1	1	2	2	1	2	2	2	2	2
2313	23	4	0	17	1	2014-05-07 12:55:11	1	1	2	1	1	2	2	2	2	1
2314	33	1	0	17	1	2014-05-07 12:55:12	2	2	2	2	1	2	1	2	2	2
2315	20	4	0	17	1	2014-05-07 12:55:12	1	1	2	1	2	2	2	2	1	2
2316	6	1	0	17	1	2014-05-07 12:55:12	1	1	2	1	1	2	2	2	2	2
2317	31	0	0	17	1	2014-05-07 12:55:13	2	2	2	2	1	2	1	1	2	2
2318	31	4	0	17	1	2014-05-07 12:55:13	2	2	2	2	1	2	1	1	2	2
2319	21	4	0	17	1	2014-05-07 12:55:14	1	2	1	2	1	2	2	1	2	2
2320	17	3	0	17	1	2014-05-07 12:55:14	1	2	1	2	1	2	2	1	2	1
2321	35	3	0	17	1	2014-05-07 12:55:14	1	2	2	2	1	2	2	1	2	2
2322	18	2	0	17	1	2014-05-07 12:55:16	1	1	1	1	1	2	2	2	2	2
2323	23	1	0	17	1	2014-05-07 12:55:16	1	1	2	1	2	2	2	2	1	2
2324	33	2	0	17	1	2014-05-07 12:55:17	1	2	1	2	1	2	1	2	2	1
2325	20	1	0	17	1	2014-05-07 12:55:17	1	1	2	1	2	2	2	2	1	2
2326	6	2	0	17	1	2014-05-07 12:55:17	1	1	1	1	1	2	2	2	2	2
2327	25	0	0	17	1	2014-05-07 12:55:18	2	1	1	2	1	2	1	1	2	1
2328	25	2	0	17	1	2014-05-07 12:55:18	2	1	1	2	1	2	1	1	2	1
2329	31	1	0	17	1	2014-05-07 12:55:18	2	2	2	2	1	2	1	1	2	2
2330	31	0	0	17	1	2014-05-07 12:55:18	2	2	2	2	1	2	1	1	2	2
2331	17	0	0	17	1	2014-05-07 12:55:19	1	2	1	2	1	2	1	1	2	1
2332	21	1	0	17	1	2014-05-07 12:55:19	1	2	1	2	1	2	2	2	2	2
2333	20	0	0	17	1	2014-05-07 12:55:19	1	1	2	1	1	2	2	2	1	2
2334	17	4	0	17	1	2014-05-07 12:55:19	1	2	1	2	1	2	2	1	2	1
2335	35	4	0	17	1	2014-05-07 12:55:20	1	2	2	2	1	2	2	2	2	2
2336	18	3	0	17	1	2014-05-07 12:55:21	1	1	2	2	1	2	2	2	2	2
2337	23	2	0	17	1	2014-05-07 12:55:21	1	1	2	1	2	2	2	2	2	2
2338	23	0	0	17	1	2014-05-07 12:55:22	1	1	2	1	1	2	2	2	1	1
2339	31	0	0	17	1	2014-05-07 12:55:22	2	2	2	2	1	2	1	1	2	2
2340	33	3	0	17	1	2014-05-07 12:55:22	2	2	1	2	1	2	1	2	2	1
2341	20	2	0	17	1	2014-05-07 12:55:22	1	1	2	1	1	2	2	2	1	2
2342	6	3	0	17	1	2014-05-07 12:55:22	1	1	1	1	1	2	2	2	2	2
2343	35	0	0	17	1	2014-05-07 12:55:23	1	2	2	2	1	2	2	1	2	2
2344	25	3	0	17	1	2014-05-07 12:55:23	2	2	1	2	1	2	1	1	2	1
2345	31	2	0	17	1	2014-05-07 12:55:23	2	2	2	2	1	2	1	1	2	2
2346	21	2	0	17	1	2014-05-07 12:55:24	1	2	1	2	1	2	2	2	2	2
2347	31	0	0	17	1	2014-05-07 12:55:24	2	2	2	2	1	2	1	1	2	2
2348	17	1	0	17	1	2014-05-07 12:55:24	1	2	1	2	1	2	1	1	2	1
2349	35	1	0	17	1	2014-05-07 12:55:25	1	2	2	2	1	2	2	1	2	2
2350	18	4	0	17	1	2014-05-07 12:55:26	1	1	1	2	1	2	2	2	2	2
2351	18	0	0	17	1	2014-05-07 12:55:26	1	1	2	2	1	2	2	2	2	2
2352	31	0	0	17	1	2014-05-07 12:55:26	2	2	2	2	1	2	1	1	2	2
2353	23	3	0	17	1	2014-05-07 12:55:26	1	1	2	1	2	2	2	2	1	2
2354	20	3	0	17	1	2014-05-07 12:55:27	1	1	2	1	1	2	2	2	1	2
2355	33	4	0	17	1	2014-05-07 12:55:27	2	2	1	2	1	2	1	2	2	1
2356	6	4	0	17	1	2014-05-07 12:55:27	1	1	1	1	1	2	2	2	2	2
2357	25	4	0	17	1	2014-05-07 12:55:28	2	2	1	2	1	2	1	1	2	1
2358	31	3	0	17	1	2014-05-07 12:55:28	2	2	2	2	1	2	1	1	2	2
2359	31	0	0	17	1	2014-05-07 12:55:29	2	2	2	2	1	2	1	1	2	2
2360	21	3	0	17	1	2014-05-07 12:55:29	1	2	1	2	1	2	2	2	2	2
2361	17	2	0	17	1	2014-05-07 12:55:29	1	2	1	2	1	2	2	1	2	1
2362	35	2	0	17	1	2014-05-07 12:55:30	1	2	2	2	1	2	2	1	2	2
2363	31	0	0	17	1	2014-05-07 12:55:30	2	2	2	2	1	2	1	1	2	2
2364	18	1	0	17	1	2014-05-07 12:55:31	1	1	2	2	1	2	2	2	2	2
2365	23	4	0	17	1	2014-05-07 12:55:32	1	1	2	1	2	2	2	2	1	1
2366	33	1	0	17	1	2014-05-07 12:55:32	2	2	1	2	1	2	1	2	2	1
2367	20	4	0	17	1	2014-05-07 12:55:32	1	1	2	1	1	2	2	2	1	2
2368	6	1	0	17	1	2014-05-07 12:55:32	1	1	1	1	1	2	2	2	2	2
2369	17	0	0	17	1	2014-05-07 12:55:33	1	2	1	2	1	2	2	1	2	1
2370	25	1	0	17	1	2014-05-07 12:55:33	2	2	1	2	1	2	1	1	2	1
2371	31	4	0	17	1	2014-05-07 12:55:33	2	2	2	2	1	2	1	1	2	2
2372	21	4	0	17	1	2014-05-07 12:55:34	1	2	1	2	1	2	2	2	2	2
2373	17	3	0	17	1	2014-05-07 12:55:34	1	2	1	2	1	2	1	1	2	1
2374	35	3	0	17	1	2014-05-07 12:55:35	1	2	2	2	1	2	2	1	2	2
2375	18	2	0	17	1	2014-05-07 12:55:36	1	1	2	2	1	2	2	2	2	2
2376	23	1	0	17	1	2014-05-07 12:55:37	1	1	2	1	2	2	2	2	1	1
2377	20	1	0	17	1	2014-05-07 12:55:37	1	1	2	1	1	2	2	2	1	2
2378	33	2	0	17	1	2014-05-07 12:55:37	2	2	1	2	1	2	1	2	2	1
2379	6	2	0	17	1	2014-05-07 12:55:38	1	1	1	1	1	2	2	2	2	2
2380	25	2	0	17	1	2014-05-07 12:55:38	2	2	1	2	1	2	1	1	2	1
2381	31	1	0	17	1	2014-05-07 12:55:38	2	2	2	2	1	2	1	1	2	2
2382	21	1	0	17	1	2014-05-07 12:55:39	1	2	1	2	1	2	2	2	2	2
2383	17	4	0	17	1	2014-05-07 12:55:40	1	2	1	2	1	2	1	1	2	1
2384	35	4	0	17	1	2014-05-07 12:55:40	1	2	2	2	1	2	2	1	2	2
2385	18	0	0	17	1	2014-05-07 12:55:41	1	1	2	2	1	2	2	2	2	2
2386	18	3	0	17	1	2014-05-07 12:55:41	1	1	2	2	1	2	2	2	2	2
2387	23	2	0	17	1	2014-05-07 12:55:42	1	1	2	1	2	2	2	2	1	1
2388	17	0	0	17	1	2014-05-07 12:55:42	1	2	1	2	1	2	1	1	2	1
2389	20	2	0	17	1	2014-05-07 12:55:42	1	1	2	1	1	2	2	2	1	2
2390	33	3	0	17	1	2014-05-07 12:55:42	2	2	1	2	1	2	1	2	2	1
2391	6	3	0	17	1	2014-05-07 12:55:43	1	1	1	1	1	2	2	2	2	2
2392	25	3	0	17	1	2014-05-07 12:55:43	2	2	1	2	1	2	1	1	2	1
2393	31	2	0	17	1	2014-05-07 12:55:43	2	2	2	2	1	2	1	1	2	2
2394	25	0	0	17	1	2014-05-07 12:55:44	2	2	1	2	1	2	1	1	2	1
2395	21	2	0	17	1	2014-05-07 12:55:44	1	2	1	2	1	2	2	2	2	2
2396	17	1	0	17	1	2014-05-07 12:55:45	1	2	1	2	1	2	1	1	2	1
2397	35	1	0	17	1	2014-05-07 12:55:45	1	2	2	2	1	2	2	1	2	2
2398	18	4	0	17	1	2014-05-07 12:55:46	1	1	2	2	1	2	2	2	2	2
2399	23	3	0	17	1	2014-05-07 12:55:47	1	1	2	1	2	2	2	2	1	1
2400	20	3	0	17	1	2014-05-07 12:55:47	1	1	2	1	1	2	2	2	1	2
2401	33	4	0	17	1	2014-05-07 12:55:47	2	2	1	2	1	2	1	2	2	1
2402	6	4	0	17	1	2014-05-07 12:55:48	1	1	1	1	1	2	2	2	2	2
2403	25	4	0	17	1	2014-05-07 12:55:48	2	2	1	2	1	2	1	1	2	1
2404	31	3	0	17	1	2014-05-07 12:55:49	2	2	2	2	1	2	1	1	2	2
2405	21	3	0	17	1	2014-05-07 12:55:49	1	2	1	2	1	2	2	2	2	2
2406	17	2	0	17	1	2014-05-07 12:55:50	1	2	1	2	1	2	1	1	2	1
2407	35	2	0	17	1	2014-05-07 12:55:50	1	2	2	2	1	2	2	1	2	2
2408	19	0	0	17	1	2014-05-07 12:55:50	1	2	1	2	1	2	1	2	1	2
2409	19	1	0	17	1	2014-05-07 12:55:50	1	1	2	1	1	2	1	2	2	1
2410	23	0	0	17	1	2014-05-07 12:55:51	1	1	2	1	2	2	2	2	1	1
2411	18	1	0	17	1	2014-05-07 12:55:51	1	1	2	2	1	2	2	2	2	2
2412	23	4	0	17	1	2014-05-07 12:55:52	1	1	2	1	2	2	2	2	1	1
2413	20	4	0	17	1	2014-05-07 12:55:52	1	1	2	1	1	2	2	2	1	2
2414	33	1	0	17	1	2014-05-07 12:55:52	2	2	1	2	1	2	1	2	2	1
2415	6	1	0	17	1	2014-05-07 12:55:53	1	1	1	1	1	2	1	2	2	2
2416	25	1	0	17	1	2014-05-07 12:55:53	2	2	1	2	1	2	1	1	2	1
2417	20	0	0	17	1	2014-05-07 12:55:54	1	1	2	1	1	2	2	2	1	2
2418	31	4	0	17	1	2014-05-07 12:55:54	2	2	2	2	1	2	1	1	2	2
2419	21	4	0	17	1	2014-05-07 12:55:55	1	2	1	2	1	2	2	2	2	2
2420	17	3	0	17	1	2014-05-07 12:55:55	1	2	1	2	1	2	1	1	2	1
2421	21	0	0	17	1	2014-05-07 12:55:55	1	2	1	2	1	2	2	1	2	2
2422	35	3	0	17	1	2014-05-07 12:55:55	1	2	2	2	1	2	2	1	2	2
2423	18	2	0	17	1	2014-05-07 12:55:56	1	1	2	2	1	2	2	2	2	2
2424	19	2	0	17	1	2014-05-07 12:55:57	1	2	2	2	1	2	1	2	1	2
2425	23	1	0	17	1	2014-05-07 12:55:57	1	1	2	1	2	2	2	2	1	1
2426	20	1	0	17	1	2014-05-07 12:55:57	1	1	2	1	1	2	2	2	1	2
2427	33	2	0	17	1	2014-05-07 12:55:58	2	2	1	2	1	2	1	2	2	1
2428	6	2	0	17	1	2014-05-07 12:55:58	1	1	1	1	1	2	1	2	2	2
2429	25	2	0	17	1	2014-05-07 12:55:58	2	2	1	2	1	2	1	1	2	1
2430	31	1	0	17	1	2014-05-07 12:55:59	2	2	2	2	1	2	1	1	2	2
2431	21	1	0	17	1	2014-05-07 12:56:00	1	2	1	2	1	2	2	1	2	2
2432	20	0	0	17	1	2014-05-07 12:56:00	1	1	2	1	1	2	2	2	1	2
2433	17	4	0	17	1	2014-05-07 12:56:00	1	2	1	2	1	2	1	1	2	1
2434	35	4	0	17	1	2014-05-07 12:56:00	1	2	2	2	1	2	2	1	2	2
2435	19	3	0	17	1	2014-05-07 12:56:01	1	2	2	2	1	2	1	1	1	1
2436	18	3	0	17	1	2014-05-07 12:56:01	1	1	2	2	1	2	2	2	2	2
2437	23	2	0	17	1	2014-05-07 12:56:02	1	1	2	1	2	2	2	2	1	1
2438	20	2	0	17	1	2014-05-07 12:56:02	1	1	2	1	1	2	2	2	1	2
2439	33	3	0	17	1	2014-05-07 12:56:03	2	2	1	2	1	2	1	2	2	1
2440	6	3	0	17	1	2014-05-07 12:56:04	1	1	1	1	1	2	1	2	2	2
2441	25	3	0	17	1	2014-05-07 12:56:04	2	2	1	2	1	2	1	1	2	1
2442	31	2	0	17	1	2014-05-07 12:56:05	2	2	2	2	1	2	1	1	2	2
2443	21	2	0	17	1	2014-05-07 12:56:06	1	2	1	2	1	2	2	1	2	2
2444	17	1	0	17	1	2014-05-07 12:56:07	1	2	1	2	1	2	1	1	2	1
2445	35	1	0	17	1	2014-05-07 12:56:07	1	2	2	2	1	2	2	1	2	2
2446	18	4	0	17	1	2014-05-07 12:56:07	1	1	2	2	1	2	2	2	2	2
2447	19	4	0	17	1	2014-05-07 12:56:08	1	1	2	2	1	2	1	1	1	2
2448	19	0	0	17	1	2014-05-07 12:56:08	1	2	1	2	1	2	1	2	1	2
2449	23	3	0	17	1	2014-05-07 12:56:08	1	1	2	1	2	2	2	2	1	1
2450	31	3	0	17	1	2014-05-07 12:56:09	2	2	2	2	1	2	1	1	2	2
2451	20	3	0	17	1	2014-05-07 12:56:10	1	1	2	1	1	2	2	2	1	2
2452	21	3	0	17	1	2014-05-07 12:56:10	1	2	1	2	1	2	2	2	2	2
2453	17	2	0	17	1	2014-05-07 12:56:10	1	2	1	2	1	2	1	1	2	1
2454	35	2	0	17	1	2014-05-07 12:56:10	1	2	2	2	1	2	2	1	2	2
2455	19	1	0	17	1	2014-05-07 12:56:11	1	2	2	2	1	2	1	1	1	2
2456	33	4	0	17	1	2014-05-07 12:56:11	2	2	1	2	1	2	1	2	2	1
2457	6	4	0	17	1	2014-05-07 12:56:11	1	1	1	1	1	2	1	2	2	2
2458	25	4	0	17	1	2014-05-07 12:56:11	2	2	1	2	1	2	1	1	2	1
2459	18	1	0	17	1	2014-05-07 12:56:11	1	1	2	2	1	2	2	2	2	2
2460	23	4	0	17	1	2014-05-07 12:56:12	1	1	2	1	2	2	2	2	1	1
2461	20	4	0	17	1	2014-05-07 12:56:13	1	1	2	1	1	2	2	2	1	2
2462	33	1	0	17	1	2014-05-07 12:56:13	2	2	1	2	1	2	1	2	2	1
2463	6	1	0	17	1	2014-05-07 12:56:13	1	1	1	1	1	2	1	2	2	2
2464	25	1	0	17	1	2014-05-07 12:56:13	2	2	1	2	1	2	1	1	2	1
2465	19	0	0	17	1	2014-05-07 12:56:14	1	2	1	2	1	2	1	2	1	2
2466	31	4	0	17	1	2014-05-07 12:56:14	2	2	2	2	1	2	1	1	2	2
2467	17	3	0	17	1	2014-05-07 12:56:15	1	2	1	2	1	2	1	1	2	1
2468	21	4	0	17	1	2014-05-07 12:56:15	1	2	1	2	1	2	2	1	2	2
2469	35	3	0	17	1	2014-05-07 12:56:15	1	2	2	2	1	2	2	1	2	2
2470	19	0	0	17	1	2014-05-07 12:56:16	1	2	1	2	1	2	1	2	1	2
2471	19	0	0	17	1	2014-05-07 12:56:16	1	2	1	2	1	2	1	2	1	2
2472	19	2	0	17	1	2014-05-07 12:56:16	1	1	2	2	1	2	1	1	1	2
2473	19	0	0	17	1	2014-05-07 12:56:16	1	2	1	2	1	2	1	2	1	2
2474	19	0	0	17	1	2014-05-07 12:56:16	1	2	1	2	1	2	1	2	1	2
2475	19	0	0	17	1	2014-05-07 12:56:16	1	2	1	2	1	2	1	2	1	2
2476	18	2	0	17	1	2014-05-07 12:56:16	1	1	2	2	1	2	2	2	2	2
2477	19	0	0	17	1	2014-05-07 12:56:16	1	2	1	2	1	2	1	2	1	2
2478	19	0	0	17	1	2014-05-07 12:56:17	1	2	1	2	1	2	1	2	1	2
2479	19	0	0	17	1	2014-05-07 12:56:17	1	2	1	2	1	2	1	2	1	2
2480	19	0	0	17	1	2014-05-07 12:56:17	1	2	1	2	1	2	1	2	1	2
2481	19	0	0	17	1	2014-05-07 12:56:17	1	2	1	2	1	2	1	2	1	2
2482	23	1	0	17	1	2014-05-07 12:56:17	1	1	2	1	2	2	2	2	1	1
2483	20	1	0	17	1	2014-05-07 12:56:18	1	1	2	1	1	2	2	2	1	2
2484	33	2	0	17	1	2014-05-07 12:56:18	2	2	1	2	1	2	1	2	2	1
2485	6	2	0	17	1	2014-05-07 12:56:18	1	1	1	1	1	2	1	2	2	2
2486	25	2	0	17	1	2014-05-07 12:56:18	2	2	1	2	1	2	1	1	2	1
2487	31	1	0	17	1	2014-05-07 12:56:19	2	2	2	2	1	2	1	1	2	2
2488	17	4	0	17	1	2014-05-07 12:56:20	1	2	1	2	1	2	1	1	2	1
2489	21	1	0	17	1	2014-05-07 12:56:20	1	2	1	2	1	2	2	1	2	2
2490	35	4	0	17	1	2014-05-07 12:56:20	1	2	2	2	1	2	2	1	2	2
2491	19	3	0	17	1	2014-05-07 12:56:21	1	1	2	2	1	2	1	1	1	2
2492	18	3	0	17	1	2014-05-07 12:56:21	1	1	2	2	1	2	2	2	2	2
2493	23	2	0	17	1	2014-05-07 12:56:22	1	1	2	1	2	2	2	2	1	1
2494	20	2	0	17	1	2014-05-07 12:56:23	1	1	2	1	1	2	2	2	1	2
2495	33	3	0	17	1	2014-05-07 12:56:23	2	2	1	2	1	2	1	2	2	1
2496	6	3	0	17	1	2014-05-07 12:56:23	1	1	1	1	1	2	1	2	2	2
2497	25	3	0	17	1	2014-05-07 12:56:23	2	2	1	2	1	2	1	1	2	1
2498	21	0	0	17	1	2014-05-07 12:56:24	1	2	1	2	1	2	2	1	2	1
2499	31	2	0	17	1	2014-05-07 12:56:25	2	2	2	2	1	2	1	1	2	2
2500	17	1	0	17	1	2014-05-07 12:56:25	1	2	1	2	1	2	1	1	2	1
2501	21	2	0	17	1	2014-05-07 12:56:25	1	2	1	2	1	2	2	2	2	2
2502	35	1	0	17	1	2014-05-07 12:56:25	1	2	2	2	1	2	2	1	2	2
2503	18	4	0	17	1	2014-05-07 12:56:27	1	1	2	2	1	2	2	2	2	2
2504	19	4	0	17	1	2014-05-07 12:56:27	1	1	1	2	1	2	1	1	1	2
2505	23	3	0	17	1	2014-05-07 12:56:27	1	1	2	1	2	2	2	2	1	1
2506	20	3	0	17	1	2014-05-07 12:56:28	1	1	2	1	1	2	2	2	1	2
2507	33	4	0	17	1	2014-05-07 12:56:28	2	2	1	2	1	2	1	2	2	1
2508	6	4	0	17	1	2014-05-07 12:56:28	1	1	1	1	1	2	1	2	2	2
2509	25	4	0	17	1	2014-05-07 12:56:28	2	2	1	2	1	2	1	1	2	1
2510	31	3	0	17	1	2014-05-07 12:56:30	2	2	2	2	1	2	1	1	2	2
2511	17	2	0	17	1	2014-05-07 12:56:30	1	2	1	2	1	2	1	1	2	1
2512	21	3	0	17	1	2014-05-07 12:56:30	1	2	1	2	1	2	2	1	2	2
2513	35	2	0	17	1	2014-05-07 12:56:30	1	2	2	2	1	2	2	1	2	2
2514	19	1	0	17	1	2014-05-07 12:56:31	1	1	1	2	1	2	1	1	1	2
2515	18	1	0	17	1	2014-05-07 12:56:32	1	1	2	2	1	2	2	2	2	2
2516	23	4	0	17	1	2014-05-07 12:56:33	1	1	2	1	2	2	2	2	1	1
2517	20	4	0	17	1	2014-05-07 12:56:33	1	1	2	1	1	2	2	2	1	2
2518	33	1	0	17	1	2014-05-07 12:56:33	2	2	1	2	1	2	1	2	2	1
2519	25	1	0	17	1	2014-05-07 12:56:34	2	2	1	2	1	2	1	1	2	1
2520	6	1	0	17	1	2014-05-07 12:56:34	1	1	1	1	1	2	1	2	2	2
2521	31	4	0	17	1	2014-05-07 12:56:35	2	2	2	2	1	2	1	1	2	2
2522	17	3	0	17	1	2014-05-07 12:56:35	1	2	1	2	1	2	1	1	2	1
2523	21	4	0	17	1	2014-05-07 12:56:35	1	2	1	2	1	2	2	1	2	2
2524	35	3	0	17	1	2014-05-07 12:56:35	1	2	2	2	1	2	2	1	2	2
2525	19	2	0	17	1	2014-05-07 12:56:36	1	1	2	2	1	2	1	1	1	2
2526	18	2	0	17	1	2014-05-07 12:56:37	1	1	2	2	1	2	2	2	2	2
2527	23	1	0	17	1	2014-05-07 12:56:38	1	1	2	1	2	2	2	2	1	1
2528	20	1	0	17	1	2014-05-07 12:56:38	1	1	2	1	1	2	2	2	1	2
2529	33	2	0	17	1	2014-05-07 12:56:38	2	2	1	2	1	2	1	2	2	1
2530	25	2	0	17	1	2014-05-07 12:56:39	2	2	1	2	1	2	1	1	2	1
2531	6	2	0	17	1	2014-05-07 12:56:39	1	1	1	1	1	2	1	2	2	2
2532	31	1	0	17	1	2014-05-07 12:56:40	2	2	2	2	1	2	1	1	2	2
2533	17	4	0	17	1	2014-05-07 12:56:40	1	2	1	2	1	2	1	1	2	1
2534	35	4	0	17	1	2014-05-07 12:56:40	1	2	2	2	1	2	2	1	2	2
2535	21	1	0	17	1	2014-05-07 12:56:40	1	2	1	2	1	2	2	1	2	2
2536	19	3	0	17	1	2014-05-07 12:56:42	1	1	1	2	1	2	1	1	1	2
2537	18	3	0	17	1	2014-05-07 12:56:42	1	1	2	2	1	2	2	2	2	2
2538	23	2	0	17	1	2014-05-07 12:56:43	1	1	2	1	2	2	2	2	1	1
2539	20	2	0	17	1	2014-05-07 12:56:43	1	1	2	1	1	2	2	2	1	2
2540	33	3	0	17	1	2014-05-07 12:56:43	2	2	1	2	1	2	1	2	2	1
2541	25	3	0	17	1	2014-05-07 12:56:44	2	2	1	2	1	2	1	1	2	1
2542	6	3	0	17	1	2014-05-07 12:56:44	1	1	1	1	1	2	1	2	2	2
2543	31	2	0	17	1	2014-05-07 12:56:45	2	2	2	2	1	2	1	1	2	2
2544	17	1	0	17	1	2014-05-07 12:56:45	1	2	1	2	1	2	1	1	2	1
2545	21	2	0	17	1	2014-05-07 12:56:46	1	2	1	2	1	2	2	1	2	2
2546	35	1	0	17	1	2014-05-07 12:56:46	1	2	2	2	1	2	2	1	2	2
2547	19	4	0	17	1	2014-05-07 12:56:47	1	1	1	2	1	2	1	1	1	2
2548	18	4	0	17	1	2014-05-07 12:56:47	1	1	2	2	1	2	2	2	2	2
2549	23	3	0	17	1	2014-05-07 12:56:48	1	1	2	1	2	2	2	2	1	1
2550	20	3	0	17	1	2014-05-07 12:56:48	1	1	2	1	1	2	2	2	1	2
2551	33	4	0	17	1	2014-05-07 12:56:48	2	2	1	2	1	2	1	2	2	1
2552	6	4	0	17	1	2014-05-07 12:56:49	1	1	1	1	1	2	1	2	2	2
2553	25	4	0	17	1	2014-05-07 12:56:49	2	2	1	2	1	2	1	1	2	1
2554	17	2	0	17	1	2014-05-07 12:56:50	1	2	1	2	1	2	1	1	2	1
2555	31	3	0	17	1	2014-05-07 12:56:50	2	2	2	2	1	2	1	1	2	2
2556	35	2	0	17	1	2014-05-07 12:56:51	1	2	2	2	1	2	2	1	2	2
2557	21	3	0	17	1	2014-05-07 12:56:51	1	2	1	2	1	2	2	1	2	2
2558	19	1	0	17	1	2014-05-07 12:56:52	1	1	1	2	1	2	1	1	1	2
2559	18	1	0	17	1	2014-05-07 12:56:52	1	1	2	2	1	2	2	2	2	2
2560	20	4	0	17	1	2014-05-07 12:56:53	1	1	2	1	1	2	2	2	1	2
2561	23	4	0	17	1	2014-05-07 12:56:53	1	1	2	1	2	2	2	2	1	1
2562	33	1	0	17	1	2014-05-07 12:56:53	2	2	1	2	1	2	1	2	2	1
2563	25	1	0	17	1	2014-05-07 12:56:54	2	2	1	2	1	2	1	1	2	1
2564	6	1	0	17	1	2014-05-07 12:56:54	1	1	1	1	1	2	1	2	2	2
2565	17	3	0	17	1	2014-05-07 12:56:55	1	2	1	2	1	2	1	1	2	1
2566	31	4	0	17	1	2014-05-07 12:56:55	2	2	2	2	1	2	1	1	2	2
2567	35	3	0	17	1	2014-05-07 12:56:56	1	2	2	2	1	2	2	1	2	2
2568	21	4	0	17	1	2014-05-07 12:56:56	1	2	1	2	1	2	2	1	2	2
2569	19	2	0	17	1	2014-05-07 12:56:57	1	1	1	2	1	2	1	1	1	2
2570	18	2	0	17	1	2014-05-07 12:56:57	1	1	2	2	1	2	2	2	2	2
2571	20	1	0	17	1	2014-05-07 12:56:58	1	1	2	1	1	2	2	2	1	2
2572	23	1	0	17	1	2014-05-07 12:56:58	1	1	2	1	2	2	2	2	1	1
2573	33	2	0	17	1	2014-05-07 12:56:58	2	2	1	2	1	2	1	2	2	1
2574	21	0	0	17	1	2014-05-07 12:56:59	1	2	1	2	1	2	2	2	2	2
2575	25	2	0	17	1	2014-05-07 12:56:59	2	2	1	2	1	2	1	1	2	1
2576	6	2	0	17	1	2014-05-07 12:56:59	1	1	1	1	1	2	1	2	2	2
2577	17	4	0	17	1	2014-05-07 12:57:00	1	2	1	2	1	2	1	1	2	1
2578	31	1	0	17	1	2014-05-07 12:57:01	2	2	2	2	1	2	1	1	2	2
2579	35	4	0	17	1	2014-05-07 12:57:01	1	2	2	2	1	2	2	1	2	2
2580	21	1	0	17	1	2014-05-07 12:57:01	1	2	1	2	1	2	2	2	2	2
2581	19	3	0	17	1	2014-05-07 12:57:02	1	1	1	2	1	2	1	1	1	2
2582	18	3	0	17	1	2014-05-07 12:57:02	1	1	2	2	1	2	2	2	2	2
2583	20	2	0	17	1	2014-05-07 12:57:03	1	1	2	1	1	2	2	2	1	2
2584	23	2	0	17	1	2014-05-07 12:57:03	1	1	2	1	2	2	2	2	1	1
2585	33	3	0	17	1	2014-05-07 12:57:03	2	2	1	2	1	2	1	2	2	1
2586	25	3	0	17	1	2014-05-07 12:57:04	2	2	1	2	1	2	1	1	2	1
2587	21	0	0	17	1	2014-05-07 12:57:04	1	2	1	2	1	2	2	2	1	2
2588	6	3	0	17	1	2014-05-07 12:57:04	1	1	1	1	1	2	1	2	2	2
2589	17	1	0	17	1	2014-05-07 12:57:06	1	2	1	2	1	2	1	1	2	1
2590	31	2	0	17	1	2014-05-07 12:57:06	2	2	2	2	1	2	1	1	2	2
2591	35	1	0	17	1	2014-05-07 12:57:06	1	2	2	2	1	2	2	1	2	2
2592	21	2	0	17	1	2014-05-07 12:57:06	1	2	1	2	1	2	2	2	2	2
2593	19	4	0	17	1	2014-05-07 12:57:07	1	2	1	2	1	2	1	1	1	2
2594	18	4	0	17	1	2014-05-07 12:57:07	1	1	2	2	1	2	2	2	2	2
2595	20	3	0	17	1	2014-05-07 12:57:08	1	1	2	1	1	2	2	2	1	2
2596	23	3	0	17	1	2014-05-07 12:57:08	1	1	2	1	2	2	2	2	1	1
2597	33	4	0	17	1	2014-05-07 12:57:09	2	2	1	2	1	2	1	2	2	1
2598	25	4	0	17	1	2014-05-07 12:57:09	2	2	1	2	1	2	1	1	2	1
2599	6	4	0	17	1	2014-05-07 12:57:09	1	1	1	1	1	2	1	2	2	2
2600	17	2	0	17	1	2014-05-07 12:57:11	1	2	1	2	1	2	1	1	2	1
2601	35	2	0	17	1	2014-05-07 12:57:11	1	2	2	2	1	2	2	1	2	2
2602	31	3	0	17	1	2014-05-07 12:57:11	2	2	2	2	1	2	1	1	2	2
2603	21	3	0	17	1	2014-05-07 12:57:11	1	2	1	2	1	2	2	2	1	2
2604	19	1	0	17	1	2014-05-07 12:57:12	1	2	1	2	1	2	1	1	1	2
2605	18	1	0	17	1	2014-05-07 12:57:12	1	1	2	2	1	2	2	2	2	2
2606	20	4	0	17	1	2014-05-07 12:57:13	1	1	2	1	1	2	2	2	1	2
2607	23	4	0	17	1	2014-05-07 12:57:13	1	1	2	1	2	2	2	2	1	1
2608	33	1	0	17	1	2014-05-07 12:57:14	2	2	1	2	1	2	1	2	2	1
2609	25	1	0	17	1	2014-05-07 12:57:14	2	2	1	2	1	2	1	1	2	1
2610	6	1	0	17	1	2014-05-07 12:57:14	1	1	1	1	1	2	1	2	2	2
2611	17	3	0	17	1	2014-05-07 12:57:16	1	2	1	2	1	2	1	1	2	1
2612	35	3	0	17	1	2014-05-07 12:57:16	1	2	2	2	1	2	2	1	2	2
2613	31	4	0	17	1	2014-05-07 12:57:16	2	2	2	2	1	2	1	1	2	2
2614	21	4	0	17	1	2014-05-07 12:57:16	1	2	1	2	1	2	2	2	1	2
2615	19	0	0	17	1	2014-05-07 12:57:17	1	2	1	2	1	2	1	1	1	2
2616	19	2	0	17	1	2014-05-07 12:57:17	1	2	1	2	1	2	1	1	1	2
2617	18	2	0	17	1	2014-05-07 12:57:17	1	1	2	2	1	2	2	2	2	2
2618	20	1	0	17	1	2014-05-07 12:57:18	1	1	2	1	1	2	2	2	1	2
2619	23	1	0	17	1	2014-05-07 12:57:18	1	1	2	1	2	2	2	2	1	1
2620	19	0	0	17	1	2014-05-07 12:57:18	1	2	1	2	1	2	1	1	1	2
2621	33	2	0	17	1	2014-05-07 12:57:19	2	2	1	2	1	2	1	2	2	1
2622	19	0	0	17	1	2014-05-07 12:57:19	1	2	1	2	1	2	1	1	1	2
2623	25	2	0	17	1	2014-05-07 12:57:19	2	2	1	2	1	2	1	1	2	1
2624	6	2	0	17	1	2014-05-07 12:57:19	1	1	1	1	1	2	1	2	2	2
2625	17	4	0	17	1	2014-05-07 12:57:21	1	2	1	2	1	2	1	1	2	1
2626	35	4	0	17	1	2014-05-07 12:57:21	1	2	2	2	1	2	2	1	2	2
2627	31	1	0	17	1	2014-05-07 12:57:21	2	2	2	2	1	2	1	1	2	2
2628	21	1	0	17	1	2014-05-07 12:57:21	1	2	1	2	1	2	2	2	1	2
2629	19	3	0	17	1	2014-05-07 12:57:22	1	2	1	2	1	2	1	1	1	2
2630	18	3	0	17	1	2014-05-07 12:57:22	1	1	2	2	1	2	2	2	2	2
2631	20	2	0	17	1	2014-05-07 12:57:23	1	1	2	1	1	2	2	2	1	2
2632	23	2	0	17	1	2014-05-07 12:57:23	1	1	2	1	2	2	2	2	1	1
2633	33	3	0	17	1	2014-05-07 12:57:24	2	2	1	2	1	2	1	2	2	1
2634	25	3	0	17	1	2014-05-07 12:57:24	2	2	1	2	1	2	1	1	2	1
2635	6	3	0	17	1	2014-05-07 12:57:24	1	1	1	1	1	2	1	2	2	2
2636	17	1	0	17	1	2014-05-07 12:57:26	1	2	1	2	1	2	1	1	2	1
2637	35	1	0	17	1	2014-05-07 12:57:26	1	2	2	2	1	2	2	1	2	2
2638	21	2	0	17	1	2014-05-07 12:57:26	1	2	1	2	1	2	2	2	1	2
2639	31	2	0	17	1	2014-05-07 12:57:26	2	2	2	2	1	2	1	1	2	2
2640	18	4	0	17	1	2014-05-07 12:57:28	1	1	2	2	1	2	2	2	2	2
2641	19	4	0	17	1	2014-05-07 12:57:28	1	2	1	2	1	2	1	1	1	2
2642	20	3	0	17	1	2014-05-07 12:57:28	1	1	2	1	1	2	2	2	1	2
2643	23	3	0	17	1	2014-05-07 12:57:28	1	1	2	1	2	2	2	2	1	1
2644	33	4	0	17	1	2014-05-07 12:57:29	2	2	1	2	1	2	1	2	2	1
2645	25	4	0	17	1	2014-05-07 12:57:29	2	2	1	2	1	2	1	1	2	1
2646	6	4	0	17	1	2014-05-07 12:57:29	1	1	1	1	1	2	1	2	2	2
2647	17	2	0	17	1	2014-05-07 12:57:31	1	2	1	2	1	2	1	1	2	1
2648	35	2	0	17	1	2014-05-07 12:57:31	1	2	2	2	1	2	2	1	2	2
2649	21	3	0	17	1	2014-05-07 12:57:31	1	2	1	2	1	2	2	2	1	2
2650	31	3	0	17	1	2014-05-07 12:57:32	2	2	2	2	1	2	1	1	2	2
2651	18	1	0	17	1	2014-05-07 12:57:33	1	1	2	2	1	2	2	2	2	2
2652	19	1	0	17	1	2014-05-07 12:57:33	1	2	1	2	1	2	1	1	1	2
2653	20	4	0	17	1	2014-05-07 12:57:33	1	1	2	1	1	2	2	2	1	2
2654	23	4	0	17	1	2014-05-07 12:57:33	1	1	2	1	2	2	2	2	1	1
2655	33	1	0	17	1	2014-05-07 12:57:34	2	2	1	2	1	2	1	2	2	1
2656	25	1	0	17	1	2014-05-07 12:57:34	2	2	1	2	1	2	1	1	2	1
2657	6	1	0	17	1	2014-05-07 12:57:35	1	1	1	1	1	2	1	2	2	2
2658	35	3	0	17	1	2014-05-07 12:57:36	1	2	2	2	1	2	2	1	2	2
2659	17	3	0	17	1	2014-05-07 12:57:36	1	2	1	2	1	2	1	1	2	1
2660	21	4	0	17	1	2014-05-07 12:57:36	1	2	1	2	1	2	2	2	1	2
2661	31	4	0	17	1	2014-05-07 12:57:37	2	2	2	2	1	2	1	1	2	2
2662	18	2	0	17	1	2014-05-07 12:57:38	1	1	2	2	1	2	2	2	2	2
2663	19	2	0	17	1	2014-05-07 12:57:38	1	2	1	2	1	2	1	1	1	2
2664	20	1	0	17	1	2014-05-07 12:57:38	1	1	2	1	1	2	2	2	1	2
2665	23	1	0	17	1	2014-05-07 12:57:38	1	1	2	1	2	2	2	2	1	1
2666	33	2	0	17	1	2014-05-07 12:57:39	2	2	1	2	1	2	1	2	2	1
2667	25	2	0	17	1	2014-05-07 12:57:39	2	2	1	2	1	2	1	1	2	1
2668	6	2	0	17	1	2014-05-07 12:57:40	1	1	1	1	1	2	1	2	2	2
2669	35	4	0	17	1	2014-05-07 12:57:41	1	2	2	2	1	2	2	1	2	2
2670	17	4	0	17	1	2014-05-07 12:57:41	1	2	1	2	1	2	1	1	2	1
2671	21	1	0	17	1	2014-05-07 12:57:42	1	2	1	2	1	2	2	2	1	2
2672	31	1	0	17	1	2014-05-07 12:57:42	2	2	2	2	1	2	1	1	2	2
2673	18	3	0	17	1	2014-05-07 12:57:43	1	1	2	2	1	2	2	2	2	2
2674	19	3	0	17	1	2014-05-07 12:57:43	1	2	1	2	1	2	1	1	1	2
2675	20	2	0	17	1	2014-05-07 12:57:43	1	1	2	1	1	2	2	2	1	2
2676	23	2	0	17	1	2014-05-07 12:57:43	1	1	2	1	2	2	2	2	1	1
2677	33	3	0	17	1	2014-05-07 12:57:44	2	2	1	2	1	2	1	2	2	1
2678	25	3	0	17	1	2014-05-07 12:57:44	2	2	1	2	1	2	1	1	2	1
2679	6	3	0	17	1	2014-05-07 12:57:45	1	1	1	1	1	2	1	2	2	2
2680	17	1	0	17	1	2014-05-07 12:57:47	1	2	1	2	1	2	1	1	2	1
2681	35	1	0	17	1	2014-05-07 12:57:47	1	2	2	2	1	2	2	1	2	2
2682	21	2	0	17	1	2014-05-07 12:57:47	1	2	1	2	1	2	2	2	1	2
2683	31	2	0	17	1	2014-05-07 12:57:47	2	2	2	2	1	2	1	1	2	2
2684	18	4	0	17	1	2014-05-07 12:57:48	1	1	2	2	1	2	2	2	2	2
2685	19	4	0	17	1	2014-05-07 12:57:48	1	2	1	2	1	2	1	1	1	2
2686	20	3	0	17	1	2014-05-07 12:57:49	1	1	2	1	1	2	2	2	1	2
2687	23	3	0	17	1	2014-05-07 12:57:49	1	1	2	1	2	2	2	2	1	1
2688	33	4	0	17	1	2014-05-07 12:57:49	2	2	1	2	1	2	1	2	2	1
2689	25	4	0	17	1	2014-05-07 12:57:50	2	2	1	2	1	2	1	1	2	1
2690	6	4	0	17	1	2014-05-07 12:57:50	1	1	1	1	1	2	1	2	2	2
2691	17	2	0	17	1	2014-05-07 12:57:52	1	2	1	2	1	2	1	1	2	1
2692	35	2	0	17	1	2014-05-07 12:57:52	1	2	2	2	1	2	2	1	2	2
2693	21	3	0	17	1	2014-05-07 12:57:52	1	2	1	2	1	2	2	2	1	2
2694	31	3	0	17	1	2014-05-07 12:57:52	2	2	2	2	1	2	1	1	2	2
2695	18	1	0	17	1	2014-05-07 12:57:53	1	1	2	2	1	2	2	2	2	2
2696	19	1	0	17	1	2014-05-07 12:57:53	1	2	1	2	1	2	1	1	1	2
2697	20	4	0	17	1	2014-05-07 12:57:53	1	1	2	1	1	2	2	2	1	2
2698	23	4	0	17	1	2014-05-07 12:57:54	1	1	2	1	2	2	2	2	1	1
2699	33	1	0	17	1	2014-05-07 12:57:54	2	2	1	2	1	2	1	2	2	1
2700	25	1	0	17	1	2014-05-07 12:57:54	2	2	1	2	1	2	1	1	2	1
2701	6	1	0	17	1	2014-05-07 12:57:55	1	1	1	1	1	2	1	2	2	2
2702	17	3	0	17	1	2014-05-07 12:57:57	1	2	1	2	1	2	1	1	2	1
2703	21	4	0	17	1	2014-05-07 12:57:57	1	2	1	2	1	2	2	2	1	2
2704	35	3	0	17	1	2014-05-07 12:57:57	1	2	2	2	1	2	2	1	2	2
2705	31	4	0	17	1	2014-05-07 12:57:57	2	2	2	2	1	2	1	1	2	2
2706	20	1	0	17	1	2014-05-07 12:57:58	1	1	2	1	1	2	2	2	1	2
2707	19	2	0	17	1	2014-05-07 12:57:59	1	2	1	2	1	2	1	1	1	2
2708	23	1	0	17	1	2014-05-07 12:57:59	1	1	2	1	2	2	2	2	1	1
2709	25	2	0	17	1	2014-05-07 12:57:59	2	2	1	2	1	2	1	1	2	1
2710	21	0	0	17	1	2014-05-07 12:58:01	1	2	1	2	1	2	2	2	2	2
2711	17	4	0	17	1	2014-05-07 12:58:02	1	2	1	2	1	2	1	1	2	1
2712	21	1	0	17	1	2014-05-07 12:58:02	1	2	1	2	1	2	2	2	1	2
2713	31	1	0	17	1	2014-05-07 12:58:02	2	2	2	2	1	2	1	1	2	2
2714	19	3	0	17	1	2014-05-07 12:58:04	1	2	1	2	1	2	1	1	1	2
