# Supplementary material for: Collective Intelligence: Aggregation of Information from Neighbors in a Guessing Game
Source: PLoS One. 2016 Apr 19;11(4):e0153586. doi: 10.1371/journal.pone.0153586 (PMC4836688; doi:10.1371/journal.pone.0153586)
Supplement: S1 Data — Data collected during experimental sessions. (ZIP) [file pone.0153586.s005.zip › data/Exp1/automata_Game1.csv]

//Solitary Game Initial Code: line#	userID	automataID	donotknowwhat	room#	setup	actiontime	Word//
1358	16	0	1	15	1	2014-05-07 12:30:13	1	1	2	2	2	1	2	1	1	2
1364	6	0	1	15	1	2014-05-07 12:30:23	2	1	2	2	1	2	1	2	1	1
1370	17	0	1	15	1	2014-05-07 12:30:28	2	2	2	2	1	2	2	2	1	2
1376	18	0	1	15	1	2014-05-07 12:30:37	1	1	1	1	1	2	2	1	2	1
1382	19	0	1	15	1	2014-05-07 12:30:38	1	2	1	2	1	2	1	2	2	2
1388	20	0	1	15	1	2014-05-07 12:30:41	2	1	2	1	2	2	1	1	1	1
1394	21	0	1	15	1	2014-05-07 12:30:42	2	1	2	2	2	1	2	2	1	2
1400	22	0	1	15	1	2014-05-07 12:30:48	1	1	1	1	1	2	2	1	2	1
1406	23	0	1	15	1	2014-05-07 12:30:59	1	2	1	1	1	1	2	2	2	2
1412	24	0	1	15	1	2014-05-07 12:31:08	2	2	2	1	1	2	2	1	2	1
1418	25	0	1	15	1	2014-05-07 12:31:10	1	2	2	1	1	1	2	1	1	1
1424	26	0	1	15	1	2014-05-07 12:31:11	2	1	1	2	2	2	2	2	1	1
1430	27	0	1	15	1	2014-05-07 12:31:25	2	2	1	1	2	2	2	2	2	1
1436	28	0	1	15	1	2014-05-07 12:31:57	2	2	2	2	2	2	2	1	1	2
1446	29	0	1	15	1	2014-05-07 12:32:10	2	1	2	2	2	1	1	1	1	2
1452	31	0	1	15	1	2014-05-07 12:32:14	1	2	1	1	2	1	2	2	1	1
1458	32	0	1	15	1	2014-05-07 12:32:15	1	2	1	1	1	1	1	2	2	1
1467	33	0	1	15	1	2014-05-07 12:32:19	1	1	1	2	2	2	1	1	1	2
1546	34	0	1	15	1	2014-05-07 12:33:10	1	2	1	1	2	2	2	2	1	2
1578	35	0	1	15	1	2014-05-07 12:33:25	2	2	2	1	1	1	2	1	2	1
2156	36	0	1	16	1	2014-05-07 12:38:30	1	2	1	2	2	2	2	1	2	2
//Solitary Game Initial: line#	userID	automataID	donotknowwhat	room#	setup	actiontime	Word//
1359	16	0	1	15	1	2014-05-07 12:30:13	1	0	2	0	2	1	0	1	0	0
1360	16	1	1	15	1	2014-05-07 12:30:13	1	1	1	2	2	1	2	1	1	2
1361	16	2	1	15	1	2014-05-07 12:30:13	1	1	2	2	2	2	2	2	1	2
1362	16	3	1	15	1	2014-05-07 12:30:13	1	1	2	2	1	1	2	1	1	1
1363	16	4	1	15	1	2014-05-07 12:30:13	1	1	2	1	2	1	2	1	1	2
1365	6	0	1	15	1	2014-05-07 12:30:23	2	0	0	2	0	2	0	2	0	1
1366	6	1	1	15	1	2014-05-07 12:30:23	2	1	2	2	1	2	1	2	1	1
1367	6	2	1	15	1	2014-05-07 12:30:23	2	1	2	1	1	2	1	2	2	2
1368	6	3	1	15	1	2014-05-07 12:30:23	2	1	2	2	1	2	2	1	1	1
1369	6	4	1	15	1	2014-05-07 12:30:23	2	2	1	2	1	2	1	2	1	1
1371	17	0	1	15	1	2014-05-07 12:30:28	2	0	0	0	0	2	2	2	0	2
1372	17	1	1	15	1	2014-05-07 12:30:28	2	2	2	2	1	1	1	1	1	1
1373	17	2	1	15	1	2014-05-07 12:30:28	1	2	2	2	1	2	1	1	1	2
1374	17	3	1	15	1	2014-05-07 12:30:28	2	2	1	1	1	2	2	2	1	2
1375	17	4	1	15	1	2014-05-07 12:30:28	2	2	2	2	2	1	2	2	1	1
1377	18	0	1	15	1	2014-05-07 12:30:37	1	0	1	0	1	0	0	1	0	1
1378	18	1	1	15	1	2014-05-07 12:30:37	1	1	2	1	2	2	2	2	2	2
1379	18	2	1	15	1	2014-05-07 12:30:37	1	2	1	1	1	2	2	2	2	1
1380	18	3	1	15	1	2014-05-07 12:30:37	1	1	1	2	1	1	2	1	2	1
1381	18	4	1	15	1	2014-05-07 12:30:37	2	1	1	2	1	2	2	1	1	1
1383	19	0	1	15	1	2014-05-07 12:30:38	0	0	0	2	1	2	0	2	2	0
1384	19	1	1	15	1	2014-05-07 12:30:38	1	2	1	1	2	2	1	1	1	2
1385	19	2	1	15	1	2014-05-07 12:30:38	1	2	1	2	1	1	1	2	2	2
1386	19	3	1	15	1	2014-05-07 12:30:38	1	2	1	2	2	2	2	2	2	1
1387	19	4	1	15	1	2014-05-07 12:30:38	2	2	1	1	2	2	1	2	2	2
1389	20	0	1	15	1	2014-05-07 12:30:41	2	0	0	1	2	2	0	0	0	1
1390	20	1	1	15	1	2014-05-07 12:30:41	1	1	2	1	1	2	1	1	1	2
1391	20	2	1	15	1	2014-05-07 12:30:41	2	1	1	1	2	2	1	1	1	1
1392	20	3	1	15	1	2014-05-07 12:30:41	2	1	2	2	1	2	1	1	1	1
1393	20	4	1	15	1	2014-05-07 12:30:41	1	2	2	1	2	2	1	1	1	1
1395	21	0	1	15	1	2014-05-07 12:30:42	0	1	2	0	2	0	0	2	1	0
1396	21	1	1	15	1	2014-05-07 12:30:42	2	1	1	2	2	1	2	2	2	2
1397	21	2	1	15	1	2014-05-07 12:30:42	2	1	2	2	2	1	2	2	1	1
1398	21	3	1	15	1	2014-05-07 12:30:42	2	1	1	2	2	1	2	1	1	2
1399	21	4	1	15	1	2014-05-07 12:30:42	1	1	2	2	1	1	2	2	1	2
1401	22	0	1	15	1	2014-05-07 12:30:48	1	0	0	1	1	2	0	0	2	0
1402	22	1	1	15	1	2014-05-07 12:30:48	2	1	1	1	2	2	2	1	2	1
1403	22	2	1	15	1	2014-05-07 12:30:48	1	1	1	1	2	2	1	1	2	1
1404	22	3	1	15	1	2014-05-07 12:30:48	2	1	1	2	1	2	2	2	2	1
1405	22	4	1	15	1	2014-05-07 12:30:48	1	2	2	1	1	2	1	1	1	1
1407	23	0	1	15	1	2014-05-07 12:30:59	1	2	0	1	0	0	0	2	2	0
1408	23	1	1	15	1	2014-05-07 12:30:59	1	1	1	1	1	1	2	2	1	2
1409	23	2	1	15	1	2014-05-07 12:30:59	2	1	1	1	1	1	2	2	1	2
1410	23	3	1	15	1	2014-05-07 12:30:59	1	2	1	2	1	2	1	2	2	1
1411	23	4	1	15	1	2014-05-07 12:30:59	1	1	1	1	1	1	2	2	2	2
1413	24	0	1	15	1	2014-05-07 12:31:08	2	0	0	1	1	2	0	0	0	1
1414	24	1	1	15	1	2014-05-07 12:31:08	1	2	2	1	2	2	2	1	2	1
1415	24	2	1	15	1	2014-05-07 12:31:08	2	2	2	1	1	1	2	1	1	1
1416	24	3	1	15	1	2014-05-07 12:31:08	1	1	2	2	2	2	2	1	2	2
1417	24	4	1	15	1	2014-05-07 12:31:08	2	2	1	1	1	2	2	1	1	1
1419	25	0	1	15	1	2014-05-07 12:31:10	1	0	0	1	0	1	2	0	1	0
1420	25	1	1	15	1	2014-05-07 12:31:10	2	2	2	2	1	2	1	1	2	1
1421	25	2	1	15	1	2014-05-07 12:31:10	2	2	2	1	1	1	2	1	1	2
1422	25	3	1	15	1	2014-05-07 12:31:10	1	2	2	1	1	1	1	1	2	1
1423	25	4	1	15	1	2014-05-07 12:31:10	1	2	2	1	1	2	1	1	2	1
1425	26	0	1	15	1	2014-05-07 12:31:11	0	0	1	2	2	0	0	2	1	0
1426	26	1	1	15	1	2014-05-07 12:31:11	2	1	2	1	2	2	2	1	1	1
1427	26	2	1	15	1	2014-05-07 12:31:11	1	1	1	2	2	2	2	1	1	1
1428	26	3	1	15	1	2014-05-07 12:31:11	2	1	1	2	2	1	1	2	1	2
1429	26	4	1	15	1	2014-05-07 12:31:11	1	1	1	1	2	2	2	2	1	1
1431	27	0	1	15	1	2014-05-07 12:31:25	0	2	0	1	0	2	2	0	0	1
1432	27	1	1	15	1	2014-05-07 12:31:25	2	2	1	1	2	1	1	2	2	1
1433	27	2	1	15	1	2014-05-07 12:31:25	2	2	1	1	2	1	1	2	2	1
1434	27	3	1	15	1	2014-05-07 12:31:25	2	2	1	2	1	2	2	1	2	1
1435	27	4	1	15	1	2014-05-07 12:31:25	2	2	1	1	2	2	2	2	2	1
1437	28	0	1	15	1	2014-05-07 12:31:57	0	2	0	0	2	0	2	1	0	2
1438	28	1	1	15	1	2014-05-07 12:31:57	2	2	2	2	1	2	1	1	1	2
1439	28	2	1	15	1	2014-05-07 12:31:57	1	2	2	2	1	2	2	2	1	2
1440	28	3	1	15	1	2014-05-07 12:31:57	2	2	2	2	2	1	2	1	2	1
1441	28	4	1	15	1	2014-05-07 12:31:57	2	1	2	1	2	2	2	1	1	1
1447	29	0	1	15	1	2014-05-07 12:32:10	0	1	2	2	0	0	0	1	1	0
1448	29	1	1	15	1	2014-05-07 12:32:10	2	1	2	1	2	1	1	1	1	2
1449	29	2	1	15	1	2014-05-07 12:32:10	2	1	2	2	2	2	1	2	1	2
1450	29	3	1	15	1	2014-05-07 12:32:10	2	2	2	1	2	1	1	1	1	2
1451	29	4	1	15	1	2014-05-07 12:32:10	2	1	2	2	2	1	1	1	1	2
1453	31	0	1	15	1	2014-05-07 12:32:14	1	0	1	0	0	1	2	2	0	0
1454	31	1	1	15	1	2014-05-07 12:32:14	2	2	2	1	2	2	2	2	1	1
1455	31	2	1	15	1	2014-05-07 12:32:14	1	1	1	1	2	2	2	2	1	1
1456	31	3	1	15	1	2014-05-07 12:32:14	2	2	1	1	2	1	2	1	1	2
1457	31	4	1	15	1	2014-05-07 12:32:14	2	2	1	1	1	1	2	1	2	1
1459	32	0	1	15	1	2014-05-07 12:32:15	1	2	1	0	0	1	0	0	0	1
1460	32	1	1	15	1	2014-05-07 12:32:15	2	2	1	1	1	1	1	2	2	1
1461	32	2	1	15	1	2014-05-07 12:32:15	1	2	2	1	2	1	2	2	1	1
1462	32	3	1	15	1	2014-05-07 12:32:15	2	2	1	2	1	1	1	1	2	1
1463	32	4	1	15	1	2014-05-07 12:32:15	1	1	1	1	1	2	1	2	2	1
1468	33	0	1	15	1	2014-05-07 12:32:19	1	1	1	2	0	0	1	0	0	0
1469	33	1	1	15	1	2014-05-07 12:32:19	1	1	2	2	2	2	1	1	1	2
1470	33	2	1	15	1	2014-05-07 12:32:19	2	1	1	1	2	2	1	2	1	2
1471	33	3	1	15	1	2014-05-07 12:32:19	1	2	1	2	2	1	2	1	1	1
1472	33	4	1	15	1	2014-05-07 12:32:19	1	1	1	1	2	2	1	1	1	1
1547	34	0	1	15	1	2014-05-07 12:33:10	1	2	0	0	2	0	2	0	0	2
1548	34	1	1	15	1	2014-05-07 12:33:10	2	1	1	1	1	2	1	2	1	2
1549	34	2	1	15	1	2014-05-07 12:33:10	1	2	1	2	2	2	1	2	1	2
1550	34	3	1	15	1	2014-05-07 12:33:10	1	1	1	1	1	2	2	2	2	1
1551	34	4	1	15	1	2014-05-07 12:33:10	1	1	1	1	1	2	2	2	1	2
1579	35	0	1	15	1	2014-05-07 12:33:25	0	2	2	1	0	0	0	0	2	1
1580	35	1	1	15	1	2014-05-07 12:33:25	2	2	1	2	1	1	2	1	2	2
1581	35	2	1	15	1	2014-05-07 12:33:25	2	2	2	1	1	1	1	1	1	1
1582	35	3	1	15	1	2014-05-07 12:33:25	2	2	2	1	2	2	2	2	2	1
1583	35	4	1	15	1	2014-05-07 12:33:25	1	2	1	1	1	1	1	1	2	1
2157	36	0	1	16	1	2014-05-07 12:38:30	1	2	0	0	0	2	2	0	2	0
2158	36	1	1	16	1	2014-05-07 12:38:30	1	2	1	2	2	1	2	1	1	2
2159	36	2	1	16	1	2014-05-07 12:38:30	1	1	2	1	2	1	2	1	2	2
2160	36	3	1	16	1	2014-05-07 12:38:30	1	2	1	2	2	2	2	2	1	2
2161	36	4	1	16	1	2014-05-07 12:38:30	1	2	1	1	1	2	1	1	2	2
//Solitary Game Play: line#	userID	automataID	donotknowwhat	room#	setup	actiontime	Word//
1442	6	0	0	15	1	2014-05-07 12:32:00	2	1	1	2	2	2	1	2	1	1
1443	6	1	0	15	1	2014-05-07 12:32:00	2	1	2	2	1	2	1	1	1	1
1444	6	2	0	15	1	2014-05-07 12:32:05	2	1	1	2	1	2	1	2	1	1
1445	6	3	0	15	1	2014-05-07 12:32:10	2	1	1	2	1	2	1	1	1	1
1464	6	4	0	15	1	2014-05-07 12:32:15	2	1	1	2	1	2	1	2	1	1
1465	18	0	0	15	1	2014-05-07 12:32:16	1	1	1	1	1	1	1	1	1	1
1466	18	2	0	15	1	2014-05-07 12:32:17	1	1	1	1	1	1	2	1	2	1
1473	6	1	0	15	1	2014-05-07 12:32:21	2	1	1	2	1	2	1	2	1	1
1474	18	3	0	15	1	2014-05-07 12:32:22	1	2	1	1	2	1	1	2	2	1
1475	21	0	0	15	1	2014-05-07 12:32:25	1	1	2	1	2	1	1	2	1	1
1476	21	2	0	15	1	2014-05-07 12:32:25	1	1	1	1	2	1	2	2	1	1
1477	6	2	0	15	1	2014-05-07 12:32:26	2	1	1	2	1	2	1	1	1	1
1478	18	4	0	15	1	2014-05-07 12:32:27	1	2	1	1	2	1	1	1	2	1
1479	22	0	0	15	1	2014-05-07 12:32:28	1	2	1	1	1	1	1	1	1	2
1480	22	2	0	15	1	2014-05-07 12:32:28	1	1	1	1	1	1	2	1	1	1
1481	21	3	0	15	1	2014-05-07 12:32:31	1	1	2	2	2	1	2	2	1	2
1482	6	3	0	15	1	2014-05-07 12:32:31	2	1	1	2	2	2	1	1	1	1
1483	17	0	0	15	1	2014-05-07 12:32:31	1	2	1	1	2	2	2	2	1	2
1484	17	2	0	15	1	2014-05-07 12:32:31	2	2	1	2	2	2	1	1	1	2
1485	18	1	0	15	1	2014-05-07 12:32:32	1	2	1	1	1	1	2	2	2	1
1486	18	0	0	15	1	2014-05-07 12:32:33	1	2	1	2	1	1	1	1	1	1
1487	22	3	0	15	1	2014-05-07 12:32:33	1	1	1	1	2	2	1	1	1	1
1488	6	0	0	15	1	2014-05-07 12:32:34	2	1	1	2	1	2	1	2	1	1
1489	21	4	0	15	1	2014-05-07 12:32:36	1	1	2	2	2	1	1	2	1	1
1490	6	4	0	15	1	2014-05-07 12:32:36	2	1	1	2	1	2	1	1	1	1
1491	17	3	0	15	1	2014-05-07 12:32:36	1	2	1	2	1	2	2	1	1	1
1492	18	2	0	15	1	2014-05-07 12:32:37	1	2	1	1	2	1	1	1	2	1
1493	22	0	0	15	1	2014-05-07 12:32:37	1	2	1	1	1	2	2	1	1	1
1494	22	4	0	15	1	2014-05-07 12:32:38	2	1	1	1	1	2	2	1	1	1
1495	21	1	0	15	1	2014-05-07 12:32:41	1	1	2	1	2	1	1	2	1	2
1496	6	1	0	15	1	2014-05-07 12:32:41	2	1	1	2	1	2	1	1	1	1
1497	17	4	0	15	1	2014-05-07 12:32:41	2	2	1	2	1	2	2	1	1	2
1498	23	0	0	15	1	2014-05-07 12:32:42	1	2	2	1	1	2	2	2	2	1
1499	23	2	0	15	1	2014-05-07 12:32:42	2	1	1	1	1	2	2	2	1	2
1500	18	3	0	15	1	2014-05-07 12:32:42	1	2	1	2	2	1	1	2	2	1
1501	18	0	0	15	1	2014-05-07 12:32:42	1	2	1	2	1	1	2	1	2	1
1502	22	1	0	15	1	2014-05-07 12:32:44	1	1	1	1	1	2	1	1	1	1
1503	21	2	0	15	1	2014-05-07 12:32:46	1	1	2	2	2	1	2	2	1	2
1504	6	2	0	15	1	2014-05-07 12:32:46	2	1	1	2	1	2	1	1	1	1
1505	17	1	0	15	1	2014-05-07 12:32:46	1	2	1	2	2	2	1	1	1	2
1506	23	3	0	15	1	2014-05-07 12:32:47	2	1	1	1	1	1	2	2	1	1
1507	18	4	0	15	1	2014-05-07 12:32:47	1	2	1	2	2	1	2	1	2	1
1508	22	2	0	15	1	2014-05-07 12:32:49	2	1	1	1	2	2	1	1	1	1
1509	20	0	0	15	1	2014-05-07 12:32:49	2	1	2	1	2	2	1	2	1	1
1510	20	2	0	15	1	2014-05-07 12:32:49	2	1	1	1	1	2	1	1	1	1
1511	16	0	0	15	1	2014-05-07 12:32:50	1	2	2	1	2	1	2	1	1	1
1512	16	2	0	15	1	2014-05-07 12:32:50	1	1	1	1	2	1	2	1	1	2
1513	21	3	0	15	1	2014-05-07 12:32:51	1	1	2	1	2	1	1	2	1	1
1514	6	3	0	15	1	2014-05-07 12:32:51	2	1	1	2	1	2	1	1	1	1
1515	17	2	0	15	1	2014-05-07 12:32:51	1	2	1	2	1	2	2	1	1	1
1516	23	4	0	15	1	2014-05-07 12:32:52	2	2	1	1	1	1	2	2	1	1
1517	21	0	0	15	1	2014-05-07 12:32:52	1	1	2	1	2	1	1	2	1	2
1518	18	1	0	15	1	2014-05-07 12:32:52	1	2	1	1	1	1	2	2	2	1
1519	22	3	0	15	1	2014-05-07 12:32:54	2	2	1	1	1	2	2	1	1	1
1520	20	3	0	15	1	2014-05-07 12:32:54	2	1	2	1	2	2	1	2	1	2
1521	16	3	0	15	1	2014-05-07 12:32:55	1	1	2	2	2	1	2	1	1	1
1522	21	4	0	15	1	2014-05-07 12:32:56	1	1	2	1	2	1	1	2	1	1
1523	6	4	0	15	1	2014-05-07 12:32:56	2	1	1	2	1	2	1	2	1	1
1524	17	3	0	15	1	2014-05-07 12:32:56	1	2	1	1	1	2	2	2	1	1
1525	18	0	0	15	1	2014-05-07 12:32:56	1	2	1	2	1	2	2	1	2	1
1526	23	1	0	15	1	2014-05-07 12:32:57	1	2	1	1	1	1	2	2	1	1
1527	18	2	0	15	1	2014-05-07 12:32:57	1	2	1	1	1	1	2	1	2	1
1528	20	4	0	15	1	2014-05-07 12:32:59	2	1	2	1	2	2	1	2	1	1
1529	22	4	0	15	1	2014-05-07 12:32:59	2	1	1	1	1	2	2	1	1	1
1530	16	4	0	15	1	2014-05-07 12:33:00	1	1	1	2	2	1	2	1	1	1
1531	21	1	0	15	1	2014-05-07 12:33:01	1	1	2	1	2	1	1	2	1	2
1532	6	1	0	15	1	2014-05-07 12:33:01	2	1	1	2	1	2	1	2	1	1
1533	17	4	0	15	1	2014-05-07 12:33:01	1	2	1	1	2	2	2	2	1	2
1534	23	2	0	15	1	2014-05-07 12:33:02	2	2	1	1	1	2	2	2	1	1
1535	18	3	0	15	1	2014-05-07 12:33:02	1	2	1	2	1	2	2	1	2	1
1536	20	1	0	15	1	2014-05-07 12:33:04	2	1	2	1	2	2	1	2	1	1
1537	22	1	0	15	1	2014-05-07 12:33:04	2	2	1	1	1	2	1	1	1	1
1538	16	1	0	15	1	2014-05-07 12:33:05	1	1	1	1	2	1	2	1	1	1
1539	21	2	0	15	1	2014-05-07 12:33:06	1	1	2	1	2	1	1	2	1	1
1540	17	1	0	15	1	2014-05-07 12:33:06	1	2	1	1	2	2	2	2	1	1
1541	6	2	0	15	1	2014-05-07 12:33:06	2	1	1	2	1	2	1	2	1	1
1542	23	3	0	15	1	2014-05-07 12:33:07	1	2	1	1	1	2	2	2	1	1
1543	18	4	0	15	1	2014-05-07 12:33:07	1	2	1	1	1	2	2	1	2	1
1544	20	2	0	15	1	2014-05-07 12:33:09	2	1	2	1	2	2	1	2	1	1
1545	22	2	0	15	1	2014-05-07 12:33:09	2	1	1	1	1	2	2	1	1	1
1552	16	2	0	15	1	2014-05-07 12:33:10	1	2	1	2	2	1	2	1	1	1
1553	21	3	0	15	1	2014-05-07 12:33:11	1	1	2	1	2	1	1	2	1	2
1554	17	2	0	15	1	2014-05-07 12:33:11	1	2	1	1	2	2	2	2	1	2
1555	6	3	0	15	1	2014-05-07 12:33:11	2	1	1	2	1	2	1	2	1	1
1556	23	4	0	15	1	2014-05-07 12:33:12	1	2	1	1	1	2	2	2	1	1
1557	18	1	0	15	1	2014-05-07 12:33:13	1	2	1	2	1	2	2	1	2	1
1558	20	3	0	15	1	2014-05-07 12:33:14	2	1	2	1	2	2	1	2	1	1
1559	22	3	0	15	1	2014-05-07 12:33:14	1	1	1	1	1	2	2	1	1	1
1560	16	3	0	15	1	2014-05-07 12:33:15	1	2	1	1	2	1	2	1	1	1
1561	21	4	0	15	1	2014-05-07 12:33:16	1	1	2	1	2	1	1	2	1	2
1562	17	3	0	15	1	2014-05-07 12:33:16	1	2	1	1	2	2	2	2	1	2
1563	6	4	0	15	1	2014-05-07 12:33:17	2	1	1	2	1	2	1	2	1	1
1564	23	1	0	15	1	2014-05-07 12:33:17	1	2	2	1	1	2	2	2	2	1
1565	18	2	0	15	1	2014-05-07 12:33:18	1	2	1	1	1	2	2	1	2	1
1566	18	0	0	15	1	2014-05-07 12:33:18	1	2	1	2	1	1	2	1	2	1
1567	20	4	0	15	1	2014-05-07 12:33:20	2	1	2	1	2	2	1	2	1	1
1568	22	4	0	15	1	2014-05-07 12:33:21	1	2	1	1	1	2	1	1	1	1
1569	16	4	0	15	1	2014-05-07 12:33:21	1	2	1	1	2	1	2	1	1	1
1570	17	4	0	15	1	2014-05-07 12:33:22	1	2	1	1	2	2	2	2	1	2
1571	21	1	0	15	1	2014-05-07 12:33:23	1	1	2	1	2	1	1	2	1	2
1572	6	1	0	15	1	2014-05-07 12:33:23	2	1	1	2	1	2	1	2	1	1
1573	23	2	0	15	1	2014-05-07 12:33:23	1	2	2	1	1	2	2	2	2	1
1574	18	3	0	15	1	2014-05-07 12:33:23	1	2	1	1	1	1	2	1	2	1
1575	20	1	0	15	1	2014-05-07 12:33:24	2	1	2	1	2	2	1	2	1	1
1576	22	1	0	15	1	2014-05-07 12:33:24	1	2	1	1	1	2	2	1	1	1
1577	16	1	0	15	1	2014-05-07 12:33:25	1	2	1	1	2	1	2	1	1	1
1584	21	2	0	15	1	2014-05-07 12:33:27	1	1	2	1	2	1	1	2	1	2
1585	17	1	0	15	1	2014-05-07 12:33:27	1	2	1	1	2	2	2	2	1	2
1586	6	2	0	15	1	2014-05-07 12:33:27	2	1	1	2	1	2	1	2	1	1
1587	23	3	0	15	1	2014-05-07 12:33:27	1	2	2	1	1	2	2	2	2	1
1588	27	0	0	15	1	2014-05-07 12:33:27	2	2	2	1	2	2	2	2	2	2
1589	27	2	0	15	1	2014-05-07 12:33:27	2	2	2	1	2	2	1	1	2	1
1590	18	4	0	15	1	2014-05-07 12:33:28	1	2	1	1	1	2	2	1	2	1
1591	20	2	0	15	1	2014-05-07 12:33:29	2	1	2	1	2	2	1	2	1	1
1592	22	2	0	15	1	2014-05-07 12:33:30	1	2	1	1	1	2	2	1	1	1
1593	16	2	0	15	1	2014-05-07 12:33:30	1	2	1	1	2	1	2	1	1	1
1594	21	3	0	15	1	2014-05-07 12:33:32	1	1	2	1	2	1	1	2	1	2
1595	17	2	0	15	1	2014-05-07 12:33:32	1	2	1	1	2	2	2	2	1	2
1596	6	3	0	15	1	2014-05-07 12:33:32	2	1	1	2	1	2	1	2	1	1
1597	23	4	0	15	1	2014-05-07 12:33:32	1	2	2	1	1	2	2	2	2	1
1598	23	0	0	15	1	2014-05-07 12:33:32	1	2	2	1	1	1	2	2	2	1
1599	27	3	0	15	1	2014-05-07 12:33:32	2	2	1	1	2	1	1	2	2	1
1600	18	0	0	15	1	2014-05-07 12:33:33	1	2	1	1	1	1	2	1	2	1
1601	18	1	0	15	1	2014-05-07 12:33:33	1	2	1	1	1	2	2	1	2	1
1602	20	3	0	15	1	2014-05-07 12:33:34	2	1	2	1	2	2	1	2	1	1
1603	22	3	0	15	1	2014-05-07 12:33:35	1	2	1	1	1	2	2	1	1	1
1604	16	3	0	15	1	2014-05-07 12:33:35	1	2	1	1	2	1	2	1	1	1
1605	21	4	0	15	1	2014-05-07 12:33:37	1	1	2	1	2	1	1	2	1	2
1606	6	4	0	15	1	2014-05-07 12:33:37	2	1	1	2	1	2	1	2	1	1
1607	17	3	0	15	1	2014-05-07 12:33:37	1	2	1	1	2	2	2	2	1	2
1608	23	1	0	15	1	2014-05-07 12:33:37	1	2	2	1	1	2	2	2	2	1
1609	27	4	0	15	1	2014-05-07 12:33:37	2	2	2	1	2	1	1	2	2	1
1610	16	0	0	15	1	2014-05-07 12:33:38	1	2	1	1	2	1	2	1	1	1
1611	18	2	0	15	1	2014-05-07 12:33:38	1	2	1	1	1	2	2	1	2	1
1612	20	4	0	15	1	2014-05-07 12:33:39	2	1	2	1	2	2	1	2	1	1
1613	22	4	0	15	1	2014-05-07 12:33:40	1	2	1	1	1	2	2	1	1	1
1614	18	0	0	15	1	2014-05-07 12:33:40	1	2	1	1	1	2	2	1	2	1
1615	16	4	0	15	1	2014-05-07 12:33:41	1	2	1	1	2	1	2	1	1	1
1616	21	1	0	15	1	2014-05-07 12:33:42	1	1	2	1	2	1	1	2	1	2
1617	17	4	0	15	1	2014-05-07 12:33:42	1	2	1	1	2	2	2	2	1	2
1618	6	1	0	15	1	2014-05-07 12:33:42	2	1	1	2	1	2	1	2	1	1
1619	23	2	0	15	1	2014-05-07 12:33:42	1	2	2	1	1	2	2	2	2	1
1620	27	1	0	15	1	2014-05-07 12:33:42	2	2	1	1	2	1	1	2	2	1
1621	18	3	0	15	1	2014-05-07 12:33:43	1	2	1	1	1	2	2	1	2	1
1622	20	1	0	15	1	2014-05-07 12:33:44	2	1	2	1	2	2	1	2	1	1
1623	22	1	0	15	1	2014-05-07 12:33:45	1	2	1	1	1	2	2	1	1	1
1624	16	1	0	15	1	2014-05-07 12:33:46	1	2	1	1	2	1	2	1	1	1
1625	17	1	0	15	1	2014-05-07 12:33:47	1	2	1	1	2	2	2	2	1	2
1626	6	2	0	15	1	2014-05-07 12:33:47	2	1	1	2	1	2	1	2	1	1
1627	21	2	0	15	1	2014-05-07 12:33:47	1	1	2	1	2	1	1	2	1	2
1628	20	0	0	15	1	2014-05-07 12:33:47	2	1	2	1	2	2	1	2	1	1
1629	23	3	0	15	1	2014-05-07 12:33:47	1	2	2	1	1	1	2	2	2	1
1630	27	2	0	15	1	2014-05-07 12:33:48	2	2	1	1	2	1	1	2	2	1
1631	18	4	0	15	1	2014-05-07 12:33:48	1	2	1	1	1	2	2	1	2	1
1632	33	0	0	15	1	2014-05-07 12:33:49	1	1	1	2	1	1	1	1	1	1
1633	33	2	0	15	1	2014-05-07 12:33:49	1	1	1	2	2	2	1	1	1	2
1634	20	2	0	15	1	2014-05-07 12:33:49	2	1	2	1	2	2	1	2	1	1
1635	24	0	0	15	1	2014-05-07 12:33:50	2	1	1	1	1	2	1	1	1	2
1636	24	2	0	15	1	2014-05-07 12:33:50	2	1	2	1	2	1	2	1	1	2
1637	22	2	0	15	1	2014-05-07 12:33:50	1	2	1	1	1	2	2	1	1	1
1638	16	2	0	15	1	2014-05-07 12:33:51	1	2	1	1	2	1	2	1	1	1
1639	17	2	0	15	1	2014-05-07 12:33:52	1	2	1	1	2	2	2	2	1	2
1640	26	0	0	15	1	2014-05-07 12:33:52	2	1	1	2	2	1	2	2	1	1
1641	26	2	0	15	1	2014-05-07 12:33:52	2	1	1	2	2	1	2	1	1	1
1642	6	3	0	15	1	2014-05-07 12:33:52	2	1	1	2	1	2	1	2	1	1
1643	21	3	0	15	1	2014-05-07 12:33:52	1	1	2	1	2	1	1	2	1	2
1644	23	4	0	15	1	2014-05-07 12:33:53	1	2	2	1	1	2	2	2	2	1
1645	27	3	0	15	1	2014-05-07 12:33:53	2	2	1	1	2	1	1	2	2	1
1646	31	0	0	15	1	2014-05-07 12:33:53	1	1	1	2	1	1	2	2	1	2
1647	31	2	0	15	1	2014-05-07 12:33:53	1	2	2	1	2	1	2	2	1	1
1648	18	1	0	15	1	2014-05-07 12:33:53	1	2	1	1	1	2	2	1	2	1
1649	18	0	0	15	1	2014-05-07 12:33:53	1	2	1	1	1	2	2	1	2	1
1650	33	3	0	15	1	2014-05-07 12:33:54	1	1	2	2	1	1	1	2	1	2
1651	20	3	0	15	1	2014-05-07 12:33:54	2	1	2	1	2	2	1	2	1	1
1652	24	3	0	15	1	2014-05-07 12:33:55	2	2	2	1	2	1	2	1	1	1
1653	22	3	0	15	1	2014-05-07 12:33:55	1	2	1	1	1	2	2	1	1	1
1654	16	3	0	15	1	2014-05-07 12:33:56	1	2	1	1	2	1	2	1	1	1
1655	18	0	0	15	1	2014-05-07 12:33:56	1	2	1	1	1	2	2	1	1	1
1656	17	3	0	15	1	2014-05-07 12:33:57	1	2	1	1	2	2	2	2	1	2
1657	6	4	0	15	1	2014-05-07 12:33:57	2	1	1	2	1	2	1	2	1	1
1658	21	4	0	15	1	2014-05-07 12:33:57	1	1	2	1	2	1	1	2	1	2
1659	26	3	0	15	1	2014-05-07 12:33:57	2	1	1	2	2	2	2	1	1	1
1660	23	1	0	15	1	2014-05-07 12:33:58	1	2	2	1	1	2	2	2	2	1
1661	27	4	0	15	1	2014-05-07 12:33:58	2	2	1	1	2	1	1	2	2	2
1662	31	3	0	15	1	2014-05-07 12:33:58	1	2	1	1	2	1	2	2	1	2
1663	18	2	0	15	1	2014-05-07 12:33:58	1	2	1	1	1	2	2	1	1	1
1664	33	4	0	15	1	2014-05-07 12:33:59	1	1	1	2	2	2	1	2	1	1
1665	20	4	0	15	1	2014-05-07 12:34:00	2	1	2	1	2	2	1	2	1	1
1666	24	4	0	15	1	2014-05-07 12:34:00	2	2	1	1	2	1	1	1	1	2
1667	27	0	0	15	1	2014-05-07 12:34:00	2	2	2	1	2	1	1	2	2	1
1668	16	0	0	15	1	2014-05-07 12:34:00	1	2	1	1	2	1	2	1	1	1
1669	22	4	0	15	1	2014-05-07 12:34:00	1	2	1	1	1	2	2	1	1	1
1670	18	0	0	15	1	2014-05-07 12:34:00	1	2	1	1	1	2	1	1	2	1
1671	16	4	0	15	1	2014-05-07 12:34:01	1	2	1	1	2	1	2	1	1	1
1672	17	4	0	15	1	2014-05-07 12:34:02	1	2	1	1	2	2	2	2	1	2
1673	6	1	0	15	1	2014-05-07 12:34:02	2	1	1	2	1	2	1	2	1	1
1674	21	1	0	15	1	2014-05-07 12:34:02	1	1	2	1	2	1	1	2	1	2
1675	23	0	0	15	1	2014-05-07 12:34:02	1	2	2	1	1	1	2	2	2	1
1676	26	4	0	15	1	2014-05-07 12:34:02	2	1	1	2	2	2	2	1	1	1
1677	31	0	0	15	1	2014-05-07 12:34:02	2	2	1	2	1	1	2	2	1	2
1678	23	2	0	15	1	2014-05-07 12:34:03	1	2	2	1	1	2	2	2	2	1
1679	27	1	0	15	1	2014-05-07 12:34:03	2	2	1	1	2	1	1	2	2	2
1680	31	4	0	15	1	2014-05-07 12:34:03	1	2	1	1	2	1	2	2	1	2
1681	18	3	0	15	1	2014-05-07 12:34:03	1	2	1	1	1	2	1	1	2	1
1682	18	0	0	15	1	2014-05-07 12:34:04	1	2	1	1	1	2	2	1	2	1
1683	33	1	0	15	1	2014-05-07 12:34:04	1	1	2	2	2	2	1	2	1	2
1684	20	1	0	15	1	2014-05-07 12:34:05	2	1	2	1	2	2	1	2	1	1
1685	24	1	0	15	1	2014-05-07 12:34:05	2	1	1	1	2	2	1	1	1	2
1686	22	1	0	15	1	2014-05-07 12:34:05	1	2	1	1	1	2	2	1	1	1
1687	16	1	0	15	1	2014-05-07 12:34:06	1	2	1	1	2	1	2	1	1	1
1688	28	0	0	15	1	2014-05-07 12:34:06	2	1	1	2	1	1	2	2	1	2
1689	28	2	0	15	1	2014-05-07 12:34:06	2	2	2	2	1	2	2	1	1	2
1690	31	0	0	15	1	2014-05-07 12:34:06	1	2	1	2	1	1	2	2	1	2
1691	18	0	0	15	1	2014-05-07 12:34:06	1	2	1	1	1	1	2	1	2	1
1692	17	1	0	15	1	2014-05-07 12:34:07	1	2	1	1	2	2	2	2	1	2
1693	6	2	0	15	1	2014-05-07 12:34:07	2	1	1	2	1	2	1	2	1	1
1694	21	2	0	15	1	2014-05-07 12:34:07	1	1	2	1	2	1	1	2	1	2
1695	26	1	0	15	1	2014-05-07 12:34:07	2	1	1	2	2	1	2	1	1	1
1696	23	3	0	15	1	2014-05-07 12:34:08	1	2	2	1	1	2	2	2	2	1
1697	27	2	0	15	1	2014-05-07 12:34:08	2	2	1	1	2	1	1	2	2	1
1698	31	1	0	15	1	2014-05-07 12:34:08	1	2	2	2	2	1	2	2	1	1
1699	18	4	0	15	1	2014-05-07 12:34:09	1	2	1	1	1	2	2	1	2	1
1700	18	0	0	15	1	2014-05-07 12:34:09	1	2	1	1	1	2	2	1	2	1
1701	33	2	0	15	1	2014-05-07 12:34:09	1	1	2	2	2	1	1	2	1	2
1702	20	2	0	15	1	2014-05-07 12:34:10	2	1	2	1	2	2	1	2	1	1
1703	24	2	0	15	1	2014-05-07 12:34:10	2	1	1	1	2	2	1	1	1	2
1704	22	2	0	15	1	2014-05-07 12:34:10	1	2	1	1	1	2	2	1	1	1
1705	16	2	0	15	1	2014-05-07 12:34:11	1	2	1	1	2	1	2	1	1	1
1706	28	3	0	15	1	2014-05-07 12:34:11	2	2	2	2	1	2	1	1	1	2
1707	24	0	0	15	1	2014-05-07 12:34:11	2	1	2	1	1	2	1	1	1	2
1708	32	0	0	15	1	2014-05-07 12:34:12	1	2	1	2	1	2	1	1	1	2
1709	32	2	0	15	1	2014-05-07 12:34:12	2	2	2	2	1	1	1	1	2	2
1710	17	2	0	15	1	2014-05-07 12:34:12	1	2	1	1	2	2	2	2	1	2
1711	6	3	0	15	1	2014-05-07 12:34:12	2	1	1	2	1	2	1	2	1	1
1712	21	3	0	15	1	2014-05-07 12:34:12	1	1	2	1	2	1	1	2	1	2
1713	26	2	0	15	1	2014-05-07 12:34:13	2	1	1	2	2	2	2	1	1	1
1714	23	4	0	15	1	2014-05-07 12:34:13	1	2	2	1	1	2	2	2	2	1
1715	27	3	0	15	1	2014-05-07 12:34:13	2	2	1	1	2	1	1	2	2	2
1716	31	2	0	15	1	2014-05-07 12:34:14	1	2	2	1	2	1	2	2	1	2
1717	18	1	0	15	1	2014-05-07 12:34:14	1	2	1	1	1	2	1	1	1	1
1718	33	3	0	15	1	2014-05-07 12:34:14	1	1	2	2	2	2	1	1	1	1
1719	20	3	0	15	1	2014-05-07 12:34:15	2	1	2	1	2	2	1	2	1	1
1720	24	3	0	15	1	2014-05-07 12:34:15	2	1	2	1	1	2	1	1	1	2
1721	22	3	0	15	1	2014-05-07 12:34:15	1	2	1	1	1	2	2	1	1	1
1722	16	3	0	15	1	2014-05-07 12:34:16	1	2	1	1	2	1	2	1	1	1
1723	28	4	0	15	1	2014-05-07 12:34:17	2	2	1	2	1	1	2	1	1	2
1724	6	4	0	15	1	2014-05-07 12:34:17	2	1	1	2	1	2	1	2	1	1
1725	21	4	0	15	1	2014-05-07 12:34:17	1	1	2	1	2	1	1	2	1	2
1726	26	3	0	15	1	2014-05-07 12:34:18	2	1	1	2	2	2	2	1	1	1
1727	27	4	0	15	1	2014-05-07 12:34:18	2	2	1	1	2	1	1	2	2	1
1728	32	3	0	15	1	2014-05-07 12:34:19	2	2	2	1	1	1	1	1	2	1
1729	17	3	0	15	1	2014-05-07 12:34:19	1	2	1	1	2	2	2	2	1	2
1730	31	3	0	15	1	2014-05-07 12:34:19	1	2	2	2	2	1	2	2	1	2
1731	23	1	0	15	1	2014-05-07 12:34:19	1	2	2	1	1	2	2	2	2	1
1732	23	0	0	15	1	2014-05-07 12:34:19	1	2	2	1	1	2	2	2	2	1
1733	18	2	0	15	1	2014-05-07 12:34:21	1	2	1	1	1	2	2	1	2	1
1734	31	0	0	15	1	2014-05-07 12:34:22	1	2	1	1	2	1	2	2	1	2
1735	32	4	0	15	1	2014-05-07 12:34:22	2	2	2	2	1	1	1	1	2	2
1736	18	0	0	15	1	2014-05-07 12:34:22	1	2	1	1	1	2	2	1	1	1
1737	17	4	0	15	1	2014-05-07 12:34:22	1	2	1	1	2	2	2	2	1	2
1738	33	4	0	15	1	2014-05-07 12:34:22	1	1	2	2	2	2	1	2	1	2
1739	20	4	0	15	1	2014-05-07 12:34:22	2	1	2	1	2	2	1	2	1	1
1740	23	2	0	15	1	2014-05-07 12:34:23	1	2	2	1	1	2	2	2	2	1
1741	24	4	0	15	1	2014-05-07 12:34:23	2	1	2	1	2	2	1	1	1	2
1742	22	4	0	15	1	2014-05-07 12:34:23	1	2	1	1	1	2	2	1	1	1
1743	31	4	0	15	1	2014-05-07 12:34:24	1	2	2	2	2	1	2	2	1	2
1744	18	3	0	15	1	2014-05-07 12:34:24	1	2	1	1	1	2	1	1	1	1
1745	16	4	0	15	1	2014-05-07 12:34:24	1	2	1	1	2	1	2	1	1	1
1746	29	0	0	15	1	2014-05-07 12:34:24	1	1	2	2	1	1	1	1	1	1
1747	29	2	0	15	1	2014-05-07 12:34:25	2	1	2	2	1	1	1	1	1	2
1748	28	1	0	15	1	2014-05-07 12:34:25	2	2	1	2	1	1	2	1	1	2
1749	20	1	0	15	1	2014-05-07 12:34:25	2	1	2	1	2	2	1	2	1	1
1750	24	1	0	15	1	2014-05-07 12:34:25	2	1	2	1	1	2	1	1	1	2
1751	22	1	0	15	1	2014-05-07 12:34:26	1	2	1	1	1	2	2	1	1	1
1752	6	1	0	15	1	2014-05-07 12:34:26	2	1	1	2	1	2	1	2	1	1
1753	21	1	0	15	1	2014-05-07 12:34:26	1	1	2	1	2	1	1	2	1	2
1754	16	1	0	15	1	2014-05-07 12:34:26	1	2	1	1	2	1	2	1	1	1
1755	28	2	0	15	1	2014-05-07 12:34:26	2	1	2	2	1	1	1	1	1	2
1756	18	0	0	15	1	2014-05-07 12:34:26	1	2	1	1	1	2	1	1	1	1
1757	26	4	0	15	1	2014-05-07 12:34:27	2	1	1	2	2	2	2	2	1	1
1758	27	1	0	15	1	2014-05-07 12:34:27	2	2	2	1	2	1	1	2	2	1
1759	33	1	0	15	1	2014-05-07 12:34:28	1	1	1	2	2	1	1	2	1	1
1760	6	2	0	15	1	2014-05-07 12:34:28	2	1	1	2	1	2	1	2	1	1
1761	21	2	0	15	1	2014-05-07 12:34:28	1	1	2	1	2	1	1	2	1	2
1762	27	0	0	15	1	2014-05-07 12:34:28	2	2	1	1	2	1	1	2	2	1
1763	26	1	0	15	1	2014-05-07 12:34:28	2	1	1	2	2	1	2	2	1	1
1764	27	2	0	15	1	2014-05-07 12:34:28	2	2	1	1	2	1	1	2	2	1
1765	32	1	0	15	1	2014-05-07 12:34:28	2	2	1	2	1	2	1	1	2	2
1766	18	0	0	15	1	2014-05-07 12:34:28	1	2	1	1	1	2	1	1	2	1
1767	17	1	0	15	1	2014-05-07 12:34:29	1	2	1	1	2	2	2	2	1	2
1768	31	1	0	15	1	2014-05-07 12:34:29	1	2	2	2	2	1	2	2	1	2
1769	18	4	0	15	1	2014-05-07 12:34:29	1	2	1	1	1	2	2	1	2	1
1770	23	3	0	15	1	2014-05-07 12:34:29	1	2	2	1	1	2	2	2	2	1
1771	33	2	0	15	1	2014-05-07 12:34:30	1	1	1	2	2	2	1	2	1	1
1772	19	0	0	15	1	2014-05-07 12:34:30	1	2	2	2	1	2	2	2	2	2
1773	19	2	0	15	1	2014-05-07 12:34:30	1	2	2	2	1	1	1	1	2	2
1774	29	3	0	15	1	2014-05-07 12:34:31	2	1	2	1	1	2	1	2	1	2
1775	20	2	0	15	1	2014-05-07 12:34:31	2	1	2	1	2	2	1	2	1	1
1776	24	2	0	15	1	2014-05-07 12:34:31	2	1	2	1	1	2	1	1	1	2
1777	22	2	0	15	1	2014-05-07 12:34:31	1	2	1	1	1	2	2	1	1	1
1778	28	3	0	15	1	2014-05-07 12:34:31	2	1	1	2	1	1	2	1	1	2
1779	17	2	0	15	1	2014-05-07 12:34:32	1	2	1	1	2	2	2	2	1	2
1780	16	2	0	15	1	2014-05-07 12:34:33	1	2	1	1	2	1	2	1	1	1
1781	26	2	0	15	1	2014-05-07 12:34:33	2	1	1	2	2	1	2	2	1	1
1782	32	2	0	15	1	2014-05-07 12:34:33	2	2	1	2	1	2	1	1	2	2
1783	6	3	0	15	1	2014-05-07 12:34:33	2	1	1	2	1	2	1	2	1	1
1784	21	3	0	15	1	2014-05-07 12:34:34	1	1	2	1	2	1	1	2	1	2
1785	27	3	0	15	1	2014-05-07 12:34:34	2	2	1	1	2	1	1	2	2	1
1786	31	2	0	15	1	2014-05-07 12:34:34	1	2	2	1	2	1	2	2	1	2
1787	31	0	0	15	1	2014-05-07 12:34:34	1	2	1	1	2	1	2	2	1	2
1788	23	4	0	15	1	2014-05-07 12:34:34	1	2	2	1	1	2	2	2	2	1
1789	29	4	0	15	1	2014-05-07 12:34:35	1	1	2	1	1	1	1	2	1	1
1790	20	3	0	15	1	2014-05-07 12:34:35	2	1	2	1	2	2	1	2	1	1
1791	19	3	0	15	1	2014-05-07 12:34:35	1	2	1	2	1	2	1	1	2	2
1792	18	1	0	15	1	2014-05-07 12:34:35	1	2	1	1	1	2	1	1	2	1
1793	33	3	0	15	1	2014-05-07 12:34:35	1	1	1	2	2	1	1	2	1	1
1794	16	3	0	15	1	2014-05-07 12:34:36	1	2	1	1	2	1	2	1	1	1
1795	24	3	0	15	1	2014-05-07 12:34:37	2	1	2	1	2	2	1	1	1	2
1796	22	3	0	15	1	2014-05-07 12:34:37	1	2	1	1	1	2	2	1	1	1
1797	28	4	0	15	1	2014-05-07 12:34:38	2	1	2	2	1	1	2	1	1	2
1798	21	4	0	15	1	2014-05-07 12:34:38	1	1	2	1	2	1	1	2	1	2
1799	6	4	0	15	1	2014-05-07 12:34:38	2	1	1	2	1	2	1	2	1	1
1800	26	3	0	15	1	2014-05-07 12:34:38	2	1	1	2	2	2	2	2	1	1
1801	27	4	0	15	1	2014-05-07 12:34:38	2	2	1	1	2	1	1	2	2	1
1802	17	3	0	15	1	2014-05-07 12:34:38	1	2	1	1	2	2	2	2	1	2
1803	32	3	0	15	1	2014-05-07 12:34:38	2	2	1	2	1	1	1	1	2	2
1804	23	1	0	15	1	2014-05-07 12:34:38	1	2	2	1	1	2	2	2	2	1
1805	26	0	0	15	1	2014-05-07 12:34:39	2	1	1	2	2	2	2	2	1	1
1806	31	3	0	15	1	2014-05-07 12:34:39	1	2	2	1	2	1	2	2	1	2
1807	33	4	0	15	1	2014-05-07 12:34:40	1	1	1	2	2	1	1	2	1	1
1808	18	0	0	15	1	2014-05-07 12:34:41	1	2	1	1	1	2	2	1	2	1
1809	18	2	0	15	1	2014-05-07 12:34:41	1	2	1	1	1	2	1	1	2	1
1810	18	0	0	15	1	2014-05-07 12:34:41	1	2	1	1	1	2	1	1	2	1
1811	28	1	0	15	1	2014-05-07 12:34:41	2	1	2	2	1	1	1	1	1	2
1812	29	1	0	15	1	2014-05-07 12:34:42	1	1	2	1	1	2	1	1	1	1
1813	20	4	0	15	1	2014-05-07 12:34:42	2	1	2	1	2	2	1	2	1	1
1814	17	4	0	15	1	2014-05-07 12:34:43	1	2	1	1	2	2	2	2	1	2
1815	19	4	0	15	1	2014-05-07 12:34:43	1	2	2	2	1	2	1	1	2	2
1816	24	4	0	15	1	2014-05-07 12:34:43	2	1	2	1	2	2	1	1	1	2
1817	29	0	0	15	1	2014-05-07 12:34:43	2	1	2	2	1	1	1	1	1	1
1818	16	4	0	15	1	2014-05-07 12:34:43	1	2	1	1	2	1	2	1	1	1
1819	22	4	0	15	1	2014-05-07 12:34:43	1	2	1	1	1	2	2	1	1	1
1820	31	4	0	15	1	2014-05-07 12:34:44	1	2	2	1	2	1	2	2	1	2
1821	18	3	0	15	1	2014-05-07 12:34:44	1	2	1	1	1	2	2	1	2	1
1822	32	4	0	15	1	2014-05-07 12:34:45	2	2	1	2	1	1	1	1	2	2
1823	20	1	0	15	1	2014-05-07 12:34:45	2	1	2	1	2	2	1	2	1	1
1824	6	1	0	15	1	2014-05-07 12:34:45	2	1	1	2	1	2	1	2	1	1
1825	29	2	0	15	1	2014-05-07 12:34:45	2	1	2	1	1	2	1	1	1	1
1826	19	1	0	15	1	2014-05-07 12:34:45	1	2	2	2	1	2	1	1	2	2
1827	24	1	0	15	1	2014-05-07 12:34:45	2	1	2	1	1	2	1	1	1	2
1828	18	0	0	15	1	2014-05-07 12:34:45	1	2	1	1	1	2	2	1	1	1
1829	27	1	0	15	1	2014-05-07 12:34:46	2	2	1	1	2	1	1	2	2	1
1830	26	4	0	15	1	2014-05-07 12:34:46	2	1	1	2	2	1	2	2	1	1
1831	21	1	0	15	1	2014-05-07 12:34:46	1	1	2	1	2	1	1	2	1	2
1832	23	2	0	15	1	2014-05-07 12:34:46	1	2	2	1	1	2	2	2	2	1
1833	16	1	0	15	1	2014-05-07 12:34:46	1	2	1	1	2	1	2	1	1	1
1834	22	1	0	15	1	2014-05-07 12:34:46	1	2	1	1	1	2	2	1	1	1
1835	27	0	0	15	1	2014-05-07 12:34:47	2	2	1	1	2	1	1	2	2	1
1836	32	1	0	15	1	2014-05-07 12:34:47	2	2	1	2	1	2	1	1	2	2
1837	33	1	0	15	1	2014-05-07 12:34:47	1	1	1	2	1	2	1	2	1	1
1838	21	2	0	15	1	2014-05-07 12:34:48	1	1	2	1	2	1	1	2	1	2
1839	6	2	0	15	1	2014-05-07 12:34:48	2	1	1	2	1	2	1	2	1	1
1840	27	2	0	15	1	2014-05-07 12:34:48	2	2	1	1	2	1	1	2	2	1
1841	23	3	0	15	1	2014-05-07 12:34:48	1	2	2	1	1	2	2	2	2	1
1842	26	1	0	15	1	2014-05-07 12:34:48	2	1	1	2	2	2	2	2	1	1
1843	28	2	0	15	1	2014-05-07 12:34:48	2	1	2	2	1	1	1	1	1	2
1844	17	1	0	15	1	2014-05-07 12:34:49	1	2	1	1	2	2	2	2	1	2
1845	31	1	0	15	1	2014-05-07 12:34:49	1	2	2	1	2	1	2	2	1	2
1846	18	4	0	15	1	2014-05-07 12:34:49	1	2	1	1	1	2	1	1	1	1
1847	20	2	0	15	1	2014-05-07 12:34:50	2	1	2	1	2	2	1	2	1	1
1848	33	2	0	15	1	2014-05-07 12:34:50	1	1	1	2	1	2	1	2	1	1
1849	29	3	0	15	1	2014-05-07 12:34:50	1	1	2	1	1	2	1	2	1	1
1850	24	2	0	15	1	2014-05-07 12:34:50	2	1	2	1	1	2	1	1	1	2
1851	19	2	0	15	1	2014-05-07 12:34:51	1	2	2	2	1	2	1	2	2	2
1852	28	3	0	15	1	2014-05-07 12:34:52	2	1	2	2	1	1	2	1	1	2
1853	22	2	0	15	1	2014-05-07 12:34:52	1	2	1	1	1	2	2	1	1	1
1854	17	2	0	15	1	2014-05-07 12:34:53	1	2	1	1	2	2	2	2	1	2
1855	6	3	0	15	1	2014-05-07 12:34:53	2	1	1	2	1	2	1	2	1	1
1856	32	2	0	15	1	2014-05-07 12:34:53	1	2	1	2	1	2	1	1	2	2
1857	27	3	0	15	1	2014-05-07 12:34:53	2	2	1	1	2	1	1	2	2	1
1858	21	3	0	15	1	2014-05-07 12:34:53	1	1	2	1	2	1	1	2	1	2
1859	23	4	0	15	1	2014-05-07 12:34:54	1	2	2	1	1	2	2	2	2	1
1860	26	2	0	15	1	2014-05-07 12:34:54	2	1	1	2	2	2	2	2	1	1
1861	31	2	0	15	1	2014-05-07 12:34:54	1	2	2	1	2	1	2	2	1	2
1862	31	0	0	15	1	2014-05-07 12:34:55	1	2	1	1	2	1	2	2	1	2
1863	18	1	0	15	1	2014-05-07 12:34:55	1	2	1	1	1	2	1	1	1	1
1864	29	4	0	15	1	2014-05-07 12:34:55	1	1	2	2	1	2	1	2	1	1
1865	19	3	0	15	1	2014-05-07 12:34:55	1	2	2	2	1	2	1	2	2	2
1866	20	3	0	15	1	2014-05-07 12:34:56	2	1	2	1	2	2	1	2	1	1
1867	33	3	0	15	1	2014-05-07 12:34:56	1	1	1	2	1	1	1	1	1	1
1868	24	3	0	15	1	2014-05-07 12:34:56	2	1	2	1	1	2	1	1	1	2
1869	22	3	0	15	1	2014-05-07 12:34:57	1	2	1	1	1	2	2	1	1	1
1870	28	4	0	15	1	2014-05-07 12:34:57	2	1	2	2	1	1	2	1	1	2
1871	17	3	0	15	1	2014-05-07 12:34:58	1	2	1	1	2	2	2	2	1	2
1872	32	3	0	15	1	2014-05-07 12:34:58	1	2	1	2	1	2	1	1	2	2
1873	21	4	0	15	1	2014-05-07 12:34:58	1	1	2	1	2	1	1	2	1	2
1874	6	4	0	15	1	2014-05-07 12:34:58	2	1	1	2	1	2	1	2	1	1
1875	27	4	0	15	1	2014-05-07 12:34:58	2	2	1	1	2	1	1	2	2	1
1876	34	0	0	15	1	2014-05-07 12:34:58	1	2	1	1	2	2	1	1	2	2
1877	23	1	0	15	1	2014-05-07 12:34:58	1	2	2	1	1	2	2	2	2	1
1878	34	2	0	15	1	2014-05-07 12:34:58	2	1	1	2	1	2	1	1	1	2
1879	26	3	0	15	1	2014-05-07 12:34:59	2	1	1	2	2	2	2	2	1	1
1880	31	3	0	15	1	2014-05-07 12:35:00	1	2	1	1	2	1	2	2	1	2
1881	18	2	0	15	1	2014-05-07 12:35:00	1	2	1	1	1	2	2	1	1	1
1882	20	4	0	15	1	2014-05-07 12:35:00	2	1	2	1	2	2	1	2	1	1
1883	33	4	0	15	1	2014-05-07 12:35:00	1	1	1	2	1	2	1	2	1	1
1884	29	1	0	15	1	2014-05-07 12:35:00	2	1	2	2	1	2	1	1	1	1
1885	19	4	0	15	1	2014-05-07 12:35:00	1	2	2	2	1	2	2	1	2	2
1886	24	4	0	15	1	2014-05-07 12:35:00	2	1	2	1	1	2	1	1	1	2
1887	19	0	0	15	1	2014-05-07 12:35:01	1	2	2	2	1	2	1	1	2	2
1888	24	0	0	15	1	2014-05-07 12:35:01	2	1	2	1	1	2	1	1	2	2
1889	22	4	0	15	1	2014-05-07 12:35:02	1	2	1	1	1	2	2	1	1	1
1890	28	1	0	15	1	2014-05-07 12:35:02	2	1	2	2	1	1	1	1	1	2
1891	32	4	0	15	1	2014-05-07 12:35:03	1	2	1	2	1	2	1	1	2	2
1892	17	4	0	15	1	2014-05-07 12:35:03	1	2	1	1	2	2	2	2	1	2
1893	21	1	0	15	1	2014-05-07 12:35:03	1	1	2	1	2	1	1	2	1	2
1894	27	1	0	15	1	2014-05-07 12:35:03	2	2	1	1	2	1	1	2	2	1
1895	23	2	0	15	1	2014-05-07 12:35:03	1	2	2	1	1	2	2	2	2	1
1896	34	3	0	15	1	2014-05-07 12:35:04	1	1	1	1	2	2	1	2	2	2
1897	26	4	0	15	1	2014-05-07 12:35:04	2	1	1	2	2	2	2	2	1	1
1898	31	4	0	15	1	2014-05-07 12:35:05	1	2	2	1	2	1	2	2	1	2
1899	18	3	0	15	1	2014-05-07 12:35:05	1	2	1	1	1	2	2	1	1	1
1900	29	0	0	15	1	2014-05-07 12:35:05	2	1	2	2	2	1	1	1	1	1
1901	20	1	0	15	1	2014-05-07 12:35:05	2	1	2	1	2	2	1	2	1	1
1902	33	1	0	15	1	2014-05-07 12:35:05	1	1	1	2	1	2	1	2	1	1
1903	29	2	0	15	1	2014-05-07 12:35:05	1	1	2	2	1	2	1	1	1	1
1904	19	1	0	15	1	2014-05-07 12:35:05	1	2	2	2	1	2	1	1	2	2
1905	24	1	0	15	1	2014-05-07 12:35:05	2	1	2	1	1	2	1	1	1	2
1906	22	1	0	15	1	2014-05-07 12:35:07	1	2	1	1	1	2	2	1	1	1
1907	28	2	0	15	1	2014-05-07 12:35:07	2	1	2	2	1	1	2	1	1	2
1908	32	1	0	15	1	2014-05-07 12:35:08	1	2	1	2	1	2	1	1	2	2
1909	21	2	0	15	1	2014-05-07 12:35:08	1	1	2	1	2	1	1	2	1	2
1910	27	2	0	15	1	2014-05-07 12:35:08	2	2	1	1	2	1	1	2	2	1
1911	31	0	0	15	1	2014-05-07 12:35:08	1	2	1	1	2	1	2	2	1	2
1912	18	0	0	15	1	2014-05-07 12:35:08	1	2	1	1	1	2	2	1	1	1
1913	23	3	0	15	1	2014-05-07 12:35:09	1	2	2	1	1	2	2	2	2	1
1914	34	4	0	15	1	2014-05-07 12:35:09	1	1	1	2	1	2	1	2	1	2
1915	26	1	0	15	1	2014-05-07 12:35:09	2	1	1	2	2	2	2	2	1	1
1916	31	0	0	15	1	2014-05-07 12:35:10	1	2	1	1	2	1	2	2	1	2
1917	28	0	0	15	1	2014-05-07 12:35:10	2	1	2	2	1	1	2	1	1	2
1918	31	1	0	15	1	2014-05-07 12:35:10	1	2	1	1	2	1	2	2	1	2
1919	34	0	0	15	1	2014-05-07 12:35:10	1	2	1	1	2	2	1	1	2	2
1920	18	4	0	15	1	2014-05-07 12:35:10	1	2	1	1	1	2	1	1	1	1
1921	20	2	0	15	1	2014-05-07 12:35:10	2	1	2	1	2	2	1	2	1	1
1922	33	2	0	15	1	2014-05-07 12:35:10	1	1	1	2	1	1	1	2	1	1
1923	29	3	0	15	1	2014-05-07 12:35:10	2	1	2	2	1	2	1	1	1	1
1924	24	2	0	15	1	2014-05-07 12:35:10	2	1	2	1	1	2	1	1	2	2
1925	19	2	0	15	1	2014-05-07 12:35:11	1	2	2	2	1	2	1	1	2	2
1926	31	0	0	15	1	2014-05-07 12:35:12	1	2	1	1	2	1	2	2	1	2
1927	29	0	0	15	1	2014-05-07 12:35:12	1	1	2	2	2	1	1	1	1	1
1928	34	0	0	15	1	2014-05-07 12:35:12	1	2	1	1	2	2	1	1	2	2
1929	22	2	0	15	1	2014-05-07 12:35:12	1	2	1	1	1	2	2	1	1	1
1930	28	3	0	15	1	2014-05-07 12:35:12	2	1	2	2	1	1	2	1	1	2
1931	32	2	0	15	1	2014-05-07 12:35:13	1	2	1	2	1	2	1	1	2	2
1932	21	3	0	15	1	2014-05-07 12:35:13	1	1	2	1	2	1	1	2	1	2
1933	27	3	0	15	1	2014-05-07 12:35:13	2	2	1	1	2	1	1	2	2	1
1934	18	0	0	15	1	2014-05-07 12:35:14	1	2	1	1	1	1	2	1	2	1
1935	23	4	0	15	1	2014-05-07 12:35:14	1	2	2	1	1	2	2	2	2	1
1936	34	1	0	15	1	2014-05-07 12:35:14	1	1	1	2	1	2	1	1	1	2
1937	26	2	0	15	1	2014-05-07 12:35:14	2	1	1	2	2	2	2	2	1	1
1938	32	0	0	15	1	2014-05-07 12:35:14	2	2	1	2	1	2	1	1	2	2
1939	31	2	0	15	1	2014-05-07 12:35:15	1	2	1	1	2	1	2	2	1	2
1940	20	3	0	15	1	2014-05-07 12:35:15	2	1	2	1	2	2	1	2	1	1
1941	18	1	0	15	1	2014-05-07 12:35:15	1	2	1	1	1	2	2	1	1	1
1942	33	3	0	15	1	2014-05-07 12:35:15	1	1	1	2	1	2	1	2	1	1
1943	29	4	0	15	1	2014-05-07 12:35:15	1	1	2	2	1	2	1	1	1	1
1944	19	3	0	15	1	2014-05-07 12:35:16	1	2	2	2	1	2	1	1	2	2
1945	24	3	0	15	1	2014-05-07 12:35:16	2	1	2	1	1	2	1	1	2	2
1946	28	4	0	15	1	2014-05-07 12:35:18	2	1	2	2	1	1	2	1	1	2
1947	22	3	0	15	1	2014-05-07 12:35:18	1	2	1	1	1	2	2	1	1	1
1948	27	4	0	15	1	2014-05-07 12:35:18	2	2	1	1	2	1	1	2	2	1
1949	21	4	0	15	1	2014-05-07 12:35:18	1	1	2	1	2	1	1	2	1	2
1950	23	1	0	15	1	2014-05-07 12:35:19	1	2	2	1	1	2	2	2	2	1
1951	32	3	0	15	1	2014-05-07 12:35:19	1	2	1	2	1	2	1	1	2	2
1952	34	2	0	15	1	2014-05-07 12:35:19	1	1	1	2	2	2	1	1	1	2
1953	26	3	0	15	1	2014-05-07 12:35:19	2	1	1	2	2	2	2	2	1	1
1954	31	3	0	15	1	2014-05-07 12:35:20	1	2	1	1	2	1	2	2	1	2
1955	33	4	0	15	1	2014-05-07 12:35:20	1	1	1	2	1	1	1	2	1	1
1956	29	1	0	15	1	2014-05-07 12:35:21	1	1	2	2	1	2	1	1	1	1
1957	24	4	0	15	1	2014-05-07 12:35:21	2	1	2	1	1	2	1	1	1	2
1958	22	4	0	15	1	2014-05-07 12:35:22	1	2	1	1	1	2	2	1	1	1
1959	28	1	0	15	1	2014-05-07 12:35:22	2	1	2	2	1	1	2	1	1	2
1960	32	4	0	15	1	2014-05-07 12:35:23	1	2	1	2	1	2	1	1	2	2
1961	27	1	0	15	1	2014-05-07 12:35:23	2	2	1	1	2	1	1	2	2	1
1962	23	2	0	15	1	2014-05-07 12:35:24	1	2	2	1	1	2	2	2	2	1
1963	34	3	0	15	1	2014-05-07 12:35:24	1	1	1	1	2	2	1	1	1	2
1964	26	4	0	15	1	2014-05-07 12:35:24	2	1	1	2	2	2	2	2	1	1
1965	31	4	0	15	1	2014-05-07 12:35:25	1	2	1	1	2	1	2	2	1	2
1966	33	1	0	15	1	2014-05-07 12:35:25	1	1	1	2	1	1	1	2	1	1
1967	29	2	0	15	1	2014-05-07 12:35:26	2	1	2	2	1	2	1	1	1	1
1968	24	1	0	15	1	2014-05-07 12:35:26	2	1	2	1	1	2	1	1	2	2
1969	34	0	0	15	1	2014-05-07 12:35:27	1	1	1	1	2	2	1	1	1	2
1970	22	1	0	15	1	2014-05-07 12:35:27	1	2	1	1	1	2	2	1	1	1
1971	28	2	0	15	1	2014-05-07 12:35:27	2	1	2	2	1	1	2	1	1	2
1972	32	1	0	15	1	2014-05-07 12:35:28	1	2	1	2	1	2	1	1	2	2
1973	27	2	0	15	1	2014-05-07 12:35:29	2	2	1	1	2	1	1	2	2	1
1974	31	0	0	15	1	2014-05-07 12:35:29	1	2	1	1	2	1	2	2	1	2
1975	23	3	0	15	1	2014-05-07 12:35:29	1	2	2	1	1	2	2	2	2	1
1976	34	4	0	15	1	2014-05-07 12:35:29	1	1	1	2	2	2	1	1	1	2
1977	26	1	0	15	1	2014-05-07 12:35:29	2	1	1	2	2	2	2	2	1	1
1978	34	0	0	15	1	2014-05-07 12:35:30	1	1	1	1	2	2	1	1	1	2
1979	31	1	0	15	1	2014-05-07 12:35:30	1	2	1	1	2	1	2	2	1	2
1980	33	2	0	15	1	2014-05-07 12:35:30	1	1	1	2	1	1	1	1	1	1
1981	29	3	0	15	1	2014-05-07 12:35:31	1	1	2	2	1	1	1	1	1	1
1982	24	2	0	15	1	2014-05-07 12:35:31	2	1	2	1	1	2	1	1	2	2
1983	31	0	0	15	1	2014-05-07 12:35:31	1	2	1	1	2	1	2	2	1	2
1984	28	3	0	15	1	2014-05-07 12:35:33	2	1	2	2	1	1	2	1	1	2
1985	29	0	0	15	1	2014-05-07 12:35:33	1	1	2	2	2	2	1	1	1	1
1986	27	3	0	15	1	2014-05-07 12:35:34	2	2	1	1	2	1	1	2	2	1
1987	34	1	0	15	1	2014-05-07 12:35:34	1	1	1	1	2	2	1	1	1	2
1988	34	0	0	15	1	2014-05-07 12:35:35	1	1	1	2	2	2	1	1	1	2
1989	32	2	0	15	1	2014-05-07 12:35:35	1	2	1	2	1	2	1	1	2	2
1990	23	4	0	15	1	2014-05-07 12:35:35	1	2	2	1	1	2	2	2	2	1
1991	26	2	0	15	1	2014-05-07 12:35:35	2	1	1	2	2	2	2	2	1	1
1992	31	2	0	15	1	2014-05-07 12:35:36	1	2	1	1	2	1	2	2	1	2
1993	29	4	0	15	1	2014-05-07 12:35:36	2	1	2	2	1	2	1	1	1	1
1994	33	3	0	15	1	2014-05-07 12:35:36	1	1	1	2	1	1	1	2	1	1
1995	35	0	0	15	1	2014-05-07 12:35:37	1	1	2	2	1	1	2	1	2	1
1996	35	2	0	15	1	2014-05-07 12:35:37	2	2	2	2	1	1	2	1	2	2
1997	24	3	0	15	1	2014-05-07 12:35:37	2	1	2	1	1	2	1	1	1	2
1998	32	3	0	15	1	2014-05-07 12:35:38	1	2	1	2	1	2	1	1	2	2
1999	28	4	0	15	1	2014-05-07 12:35:39	2	1	2	2	1	1	2	1	1	2
2000	27	4	0	15	1	2014-05-07 12:35:39	2	2	1	1	2	1	1	2	2	1
2001	24	0	0	15	1	2014-05-07 12:35:39	2	1	2	1	1	2	1	1	2	2
2002	34	2	0	15	1	2014-05-07 12:35:39	1	1	1	1	2	2	1	1	1	2
2003	26	3	0	15	1	2014-05-07 12:35:40	2	1	1	2	2	2	2	2	1	1
2004	31	3	0	15	1	2014-05-07 12:35:40	1	2	1	1	2	1	2	2	1	2
2005	33	4	0	15	1	2014-05-07 12:35:41	1	1	1	2	1	1	1	2	1	1
2006	24	4	0	15	1	2014-05-07 12:35:41	2	1	2	1	1	2	1	1	2	2
2007	29	1	0	15	1	2014-05-07 12:35:41	2	1	2	2	2	1	1	1	1	1
2008	35	3	0	15	1	2014-05-07 12:35:42	2	2	2	1	1	1	1	1	2	1
2009	28	1	0	15	1	2014-05-07 12:35:43	2	1	2	2	1	1	2	1	1	2
2010	32	4	0	15	1	2014-05-07 12:35:43	2	2	1	2	1	2	1	1	2	2
2011	27	1	0	15	1	2014-05-07 12:35:44	2	2	1	1	2	1	1	2	2	1
2012	34	3	0	15	1	2014-05-07 12:35:44	1	1	1	2	2	2	1	1	1	2
2013	26	4	0	15	1	2014-05-07 12:35:45	2	1	1	2	2	2	2	2	1	1
2014	31	4	0	15	1	2014-05-07 12:35:45	1	2	1	1	2	1	2	2	1	2
2015	24	1	0	15	1	2014-05-07 12:35:46	2	1	2	1	1	2	1	1	2	2
2016	29	2	0	15	1	2014-05-07 12:35:46	2	1	2	2	2	1	1	1	1	1
2017	29	0	0	15	1	2014-05-07 12:35:47	1	1	2	2	2	2	1	1	2	1
2018	33	1	0	15	1	2014-05-07 12:35:47	1	1	1	2	1	1	1	2	1	1
2019	35	4	0	15	1	2014-05-07 12:35:47	2	1	2	1	1	1	2	1	2	1
2020	34	0	0	15	1	2014-05-07 12:35:48	1	1	1	1	2	2	1	1	1	2
2021	28	2	0	15	1	2014-05-07 12:35:48	2	1	2	2	1	1	2	1	1	2
2022	32	1	0	15	1	2014-05-07 12:35:49	2	2	1	2	1	2	1	1	2	2
2023	27	2	0	15	1	2014-05-07 12:35:49	2	2	1	1	2	1	1	2	2	1
2024	34	0	0	15	1	2014-05-07 12:35:49	1	1	1	1	2	2	1	1	1	2
2025	34	4	0	15	1	2014-05-07 12:35:49	1	1	1	1	2	2	1	1	1	2
2026	26	1	0	15	1	2014-05-07 12:35:50	2	1	1	2	2	2	2	2	1	1
2027	31	1	0	15	1	2014-05-07 12:35:51	1	2	1	1	2	1	2	2	1	2
2028	29	3	0	15	1	2014-05-07 12:35:51	2	1	2	2	1	1	1	1	2	1
2029	35	1	0	15	1	2014-05-07 12:35:52	2	1	2	1	1	1	2	1	2	1
2030	33	2	0	15	1	2014-05-07 12:35:53	1	1	1	2	1	1	1	2	1	1
2031	28	3	0	15	1	2014-05-07 12:35:53	2	1	2	2	1	1	2	1	1	2
2032	32	2	0	15	1	2014-05-07 12:35:54	2	2	1	2	1	2	1	1	2	2
2033	27	3	0	15	1	2014-05-07 12:35:54	2	2	1	1	2	1	1	2	2	1
2034	34	1	0	15	1	2014-05-07 12:35:55	1	1	1	1	2	2	1	1	1	2
2035	31	2	0	15	1	2014-05-07 12:35:56	1	2	1	1	2	1	2	2	1	2
2036	29	4	0	15	1	2014-05-07 12:35:56	1	1	2	2	2	1	1	1	2	1
2037	35	2	0	15	1	2014-05-07 12:35:57	2	1	2	1	1	1	2	1	2	1
2038	33	3	0	15	1	2014-05-07 12:35:58	1	1	1	2	1	1	1	2	1	1
2039	28	4	0	15	1	2014-05-07 12:35:58	2	1	2	2	1	1	2	1	1	2
2040	32	3	0	15	1	2014-05-07 12:35:59	2	2	1	2	1	2	1	1	2	2
2041	27	4	0	15	1	2014-05-07 12:35:59	2	2	1	1	2	1	1	2	2	1
2042	34	2	0	15	1	2014-05-07 12:36:00	1	1	1	1	2	2	1	1	1	2
2043	34	0	0	15	1	2014-05-07 12:36:00	1	1	1	1	2	2	1	1	1	2
2044	31	3	0	15	1	2014-05-07 12:36:01	1	2	1	1	2	1	2	2	1	2
2045	29	0	0	15	1	2014-05-07 12:36:01	1	1	2	2	2	2	1	1	2	2
2046	29	1	0	15	1	2014-05-07 12:36:01	2	1	2	2	2	1	1	1	2	1
2047	35	3	0	15	1	2014-05-07 12:36:02	2	1	2	1	1	1	2	1	2	1
2048	33	4	0	15	1	2014-05-07 12:36:03	1	1	1	2	1	1	1	2	1	1
2049	28	1	0	15	1	2014-05-07 12:36:04	2	1	2	2	1	1	2	1	1	2
2050	32	4	0	15	1	2014-05-07 12:36:04	2	2	1	2	1	2	1	1	2	2
2051	34	3	0	15	1	2014-05-07 12:36:05	1	1	1	1	2	2	1	1	1	2
2052	34	0	0	15	1	2014-05-07 12:36:05	1	1	1	1	2	2	1	1	1	2
2053	31	4	0	15	1	2014-05-07 12:36:06	1	2	1	1	2	1	2	2	1	2
2054	29	2	0	15	1	2014-05-07 12:36:07	1	1	2	2	2	1	1	1	2	1
2055	35	4	0	15	1	2014-05-07 12:36:07	1	1	2	1	1	1	2	1	2	1
2056	34	0	0	15	1	2014-05-07 12:36:08	1	1	1	1	2	2	1	1	1	2
2057	33	1	0	15	1	2014-05-07 12:36:08	1	1	1	2	1	1	1	2	1	1
2058	28	2	0	15	1	2014-05-07 12:36:09	2	1	2	2	1	1	2	1	1	2
2059	34	0	0	15	1	2014-05-07 12:36:09	1	1	1	1	2	2	1	1	1	2
2060	32	1	0	15	1	2014-05-07 12:36:09	2	2	1	2	1	2	1	1	2	2
2061	34	0	0	15	1	2014-05-07 12:36:10	1	1	1	1	2	2	1	1	1	2
2062	34	4	0	15	1	2014-05-07 12:36:10	1	1	1	1	2	2	1	1	1	2
2063	32	0	0	15	1	2014-05-07 12:36:10	1	2	1	2	1	2	1	2	2	1
2064	31	1	0	15	1	2014-05-07 12:36:11	1	2	1	1	2	1	2	2	1	2
2065	29	3	0	15	1	2014-05-07 12:36:12	1	1	2	2	2	2	1	1	2	1
2066	35	1	0	15	1	2014-05-07 12:36:12	2	1	2	1	1	1	2	1	2	1
2067	29	0	0	15	1	2014-05-07 12:36:12	1	1	2	2	2	2	1	1	1	2
2068	33	2	0	15	1	2014-05-07 12:36:13	1	1	1	2	1	1	1	2	1	1
2069	28	3	0	15	1	2014-05-07 12:36:14	2	1	2	2	1	1	2	1	1	2
2070	32	2	0	15	1	2014-05-07 12:36:14	2	2	1	2	1	2	1	2	2	1
2071	34	1	0	15	1	2014-05-07 12:36:15	1	1	1	1	2	2	1	1	1	2
2072	31	2	0	15	1	2014-05-07 12:36:16	1	2	1	1	2	1	2	2	1	2
2073	29	4	0	15	1	2014-05-07 12:36:17	2	1	2	2	2	2	1	1	2	1
2074	35	2	0	15	1	2014-05-07 12:36:17	2	1	2	1	1	1	2	1	2	1
2075	33	3	0	15	1	2014-05-07 12:36:18	1	1	1	2	1	1	1	2	1	1
2076	35	0	0	15	1	2014-05-07 12:36:19	1	1	2	2	1	1	2	1	2	1
2077	29	0	0	15	1	2014-05-07 12:36:19	1	1	2	2	2	2	1	1	2	1
2078	28	4	0	15	1	2014-05-07 12:36:19	2	1	2	2	1	1	2	1	1	2
2079	32	3	0	15	1	2014-05-07 12:36:19	2	2	1	2	1	2	1	2	2	1
2080	34	2	0	15	1	2014-05-07 12:36:20	1	1	1	1	2	2	1	1	1	2
2081	34	0	0	15	1	2014-05-07 12:36:20	1	1	1	1	2	2	1	1	1	2
2082	31	3	0	15	1	2014-05-07 12:36:21	1	2	1	1	2	1	2	2	1	2
2083	29	1	0	15	1	2014-05-07 12:36:22	1	1	2	2	2	2	1	1	2	1
2084	35	3	0	15	1	2014-05-07 12:36:22	2	1	2	1	1	1	2	1	2	1
2085	33	4	0	15	1	2014-05-07 12:36:23	1	1	1	2	1	1	1	2	1	1
2086	32	4	0	15	1	2014-05-07 12:36:24	2	2	1	2	1	2	1	2	2	1
2087	28	1	0	15	1	2014-05-07 12:36:24	2	1	2	2	1	1	2	1	1	2
2088	34	3	0	15	1	2014-05-07 12:36:25	1	1	1	1	2	2	1	1	1	2
2089	29	0	0	15	1	2014-05-07 12:36:26	1	1	2	2	2	1	1	1	2	1
2090	31	4	0	15	1	2014-05-07 12:36:27	1	2	1	1	2	1	2	2	1	2
2091	29	2	0	15	1	2014-05-07 12:36:27	1	1	2	2	2	2	1	1	2	1
2092	35	4	0	15	1	2014-05-07 12:36:27	2	1	2	1	1	1	2	1	2	1
2093	33	1	0	15	1	2014-05-07 12:36:29	1	1	1	2	1	1	1	1	1	1
2094	35	0	0	15	1	2014-05-07 12:36:29	2	1	2	2	1	1	2	1	2	1
2095	32	1	0	15	1	2014-05-07 12:36:29	2	2	1	2	1	2	1	2	2	1
2096	28	2	0	15	1	2014-05-07 12:36:29	2	1	2	2	1	1	2	1	1	2
2097	34	4	0	15	1	2014-05-07 12:36:30	1	1	1	1	2	2	1	1	1	2
2098	29	0	0	15	1	2014-05-07 12:36:31	1	1	2	2	2	1	1	1	2	2
2099	31	1	0	15	1	2014-05-07 12:36:32	1	2	1	1	2	1	2	2	1	2
2100	29	3	0	15	1	2014-05-07 12:36:32	1	1	2	2	2	2	1	1	2	1
2101	35	1	0	15	1	2014-05-07 12:36:32	2	1	2	1	1	1	2	1	2	1
2102	33	2	0	15	1	2014-05-07 12:36:34	1	1	1	2	1	1	1	1	1	1
2103	32	2	0	15	1	2014-05-07 12:36:34	2	2	1	2	1	2	1	2	2	1
2104	28	3	0	15	1	2014-05-07 12:36:34	2	1	2	2	1	1	2	1	1	2
2105	34	1	0	15	1	2014-05-07 12:36:35	1	1	1	1	2	2	1	1	1	2
2106	29	0	0	15	1	2014-05-07 12:36:37	1	1	2	2	2	1	1	1	1	2
2107	31	2	0	15	1	2014-05-07 12:36:37	1	2	1	1	2	1	2	2	1	2
2108	29	4	0	15	1	2014-05-07 12:36:37	1	1	2	2	2	2	1	1	1	1
2109	35	2	0	15	1	2014-05-07 12:36:37	2	1	2	1	1	1	2	1	2	1
2110	33	3	0	15	1	2014-05-07 12:36:39	1	1	1	2	1	1	1	1	1	1
2111	35	0	0	15	1	2014-05-07 12:36:39	2	1	2	1	1	1	2	1	2	1
2112	32	3	0	15	1	2014-05-07 12:36:40	2	2	1	2	1	2	1	2	2	1
2113	34	2	0	15	1	2014-05-07 12:36:40	1	1	1	1	2	2	1	1	1	2
2114	31	3	0	15	1	2014-05-07 12:36:42	1	2	1	1	2	1	2	2	1	2
2115	29	1	0	15	1	2014-05-07 12:36:42	1	1	2	2	2	2	1	1	2	1
2116	35	3	0	15	1	2014-05-07 12:36:42	2	1	2	1	1	1	2	1	2	1
2117	29	0	0	15	1	2014-05-07 12:36:43	2	1	2	2	2	1	1	1	1	2
2118	33	4	0	15	1	2014-05-07 12:36:44	1	1	1	2	1	1	1	1	1	1
2119	32	4	0	15	1	2014-05-07 12:36:44	2	2	1	2	1	2	1	2	2	1
2120	34	3	0	15	1	2014-05-07 12:36:45	1	1	1	1	2	2	1	1	1	2
2121	29	2	0	15	1	2014-05-07 12:36:47	2	1	2	2	2	2	1	1	1	1
2122	31	4	0	15	1	2014-05-07 12:36:47	1	2	1	1	2	1	2	2	1	2
2123	35	4	0	15	1	2014-05-07 12:36:47	2	1	2	1	1	1	2	1	2	1
2124	33	1	0	15	1	2014-05-07 12:36:49	1	1	1	2	1	1	1	1	1	1
2125	32	1	0	15	1	2014-05-07 12:36:50	1	2	1	2	1	2	1	2	2	1
2126	34	4	0	15	1	2014-05-07 12:36:51	1	1	1	1	2	2	1	1	1	2
2127	31	1	0	15	1	2014-05-07 12:36:53	1	2	1	1	2	1	2	2	1	2
2128	35	1	0	15	1	2014-05-07 12:36:53	2	1	2	1	1	1	2	1	2	1
2129	33	2	0	15	1	2014-05-07 12:36:54	1	1	1	2	1	1	1	1	1	1
2130	32	2	0	15	1	2014-05-07 12:36:55	1	2	1	2	1	2	1	2	2	1
2131	34	1	0	15	1	2014-05-07 12:36:56	1	1	1	1	2	2	1	1	1	2
2132	35	2	0	15	1	2014-05-07 12:36:58	2	1	2	1	1	1	2	1	2	1
2133	34	2	0	15	1	2014-05-07 12:37:01	1	1	1	1	2	2	1	1	1	2
2134	35	3	0	15	1	2014-05-07 12:37:03	2	1	2	1	1	1	2	1	2	1
2135	34	3	0	15	1	2014-05-07 12:37:06	1	1	1	1	2	2	1	1	1	2
2136	35	4	0	15	1	2014-05-07 12:37:08	2	1	2	1	1	1	2	1	2	1
2137	34	4	0	15	1	2014-05-07 12:37:11	1	1	1	1	2	2	1	1	1	2
2138	35	1	0	15	1	2014-05-07 12:37:13	2	1	2	1	1	1	2	1	2	1
2139	34	1	0	15	1	2014-05-07 12:37:16	1	1	1	1	2	2	1	1	1	2
2140	35	2	0	15	1	2014-05-07 12:37:18	2	1	2	1	1	1	2	1	2	1
2141	34	2	0	15	1	2014-05-07 12:37:21	1	1	1	1	2	2	1	1	1	2
2142	35	3	0	15	1	2014-05-07 12:37:23	2	1	2	1	1	1	2	1	2	1
2143	34	3	0	15	1	2014-05-07 12:37:26	1	1	1	1	2	2	1	1	1	2
2144	35	4	0	15	1	2014-05-07 12:37:28	2	1	2	1	1	1	2	1	2	1
2145	34	4	0	15	1	2014-05-07 12:37:31	1	1	1	1	2	2	1	1	1	2
2146	35	1	0	15	1	2014-05-07 12:37:33	2	1	2	1	1	1	2	1	2	1
2147	34	1	0	15	1	2014-05-07 12:37:36	1	1	1	1	2	2	1	1	1	2
2148	35	2	0	15	1	2014-05-07 12:37:38	2	1	2	1	1	1	2	1	2	1
2149	34	2	0	15	1	2014-05-07 12:37:41	1	1	1	1	2	2	1	1	1	2
2150	35	3	0	15	1	2014-05-07 12:37:43	2	1	2	1	1	1	2	1	2	1
2151	34	3	0	15	1	2014-05-07 12:37:46	1	1	1	1	2	2	1	1	1	2
2152	35	4	0	15	1	2014-05-07 12:37:48	2	1	2	1	1	1	2	1	2	1
2153	35	1	0	15	1	2014-05-07 12:37:53	2	1	2	1	1	1	2	1	2	1
2154	35	2	0	15	1	2014-05-07 12:37:58	2	1	2	1	1	1	2	1	2	1
2155	35	3	0	15	1	2014-05-07 12:38:03	2	1	2	1	1	1	2	1	2	1
2162	36	0	0	16	1	2014-05-07 12:40:05	1	2	1	1	1	1	2	2	1	2
2163	36	2	0	16	1	2014-05-07 12:40:05	1	1	1	2	1	1	2	2	2	2
2164	36	3	0	16	1	2014-05-07 12:40:10	1	2	1	1	2	1	2	2	1	2
2165	36	4	0	16	1	2014-05-07 12:40:15	1	1	1	1	2	1	2	2	2	2
2166	36	1	0	16	1	2014-05-07 12:40:22	1	2	1	2	2	1	2	2	2	2
2167	36	2	0	16	1	2014-05-07 12:40:25	1	2	1	2	2	1	2	2	1	2
2168	36	3	0	16	1	2014-05-07 12:40:31	1	2	1	2	2	1	2	2	2	2
2169	36	4	0	16	1	2014-05-07 12:40:36	1	2	1	2	2	1	2	2	1	2
2170	36	0	0	16	1	2014-05-07 12:40:36	1	2	1	2	2	1	2	2	1	2
2171	36	1	0	16	1	2014-05-07 12:40:41	1	2	1	2	2	1	2	2	2	2
2172	36	2	0	16	1	2014-05-07 12:40:46	1	2	1	2	2	1	2	2	1	2
2173	36	3	0	16	1	2014-05-07 12:40:53	1	2	1	2	2	1	2	2	1	2
2174	36	4	0	16	1	2014-05-07 12:40:56	1	2	1	2	2	1	2	2	2	2
2175	36	1	0	16	1	2014-05-07 12:41:01	1	2	1	2	2	1	2	2	1	2
2176	36	2	0	16	1	2014-05-07 12:41:06	1	2	1	2	2	1	2	2	1	2
2177	36	0	0	16	1	2014-05-07 12:41:08	1	2	1	2	2	1	2	2	2	2
2178	36	3	0	16	1	2014-05-07 12:41:11	1	2	1	2	2	1	2	2	2	2
2179	36	4	0	16	1	2014-05-07 12:41:16	1	2	1	2	2	1	2	2	2	2
2180	36	1	0	16	1	2014-05-07 12:41:21	1	2	1	2	2	1	2	2	1	2
2181	36	2	0	16	1	2014-05-07 12:41:27	1	2	1	2	2	1	2	2	2	2
2182	36	3	0	16	1	2014-05-07 12:41:32	1	2	1	2	2	1	2	2	2	2
2183	36	4	0	16	1	2014-05-07 12:41:37	1	2	1	2	2	1	2	2	2	2
2184	36	0	0	16	1	2014-05-07 12:41:41	1	2	1	2	2	1	2	2	1	2
2185	36	1	0	16	1	2014-05-07 12:41:42	1	2	1	2	2	1	2	2	2	2
2186	36	2	0	16	1	2014-05-07 12:41:47	1	2	1	2	2	1	2	2	2	2
2187	36	3	0	16	1	2014-05-07 12:41:52	1	2	1	2	2	1	2	2	2	2
2188	36	4	0	16	1	2014-05-07 12:41:57	1	2	1	2	2	1	2	2	2	2
2189	36	1	0	16	1	2014-05-07 12:42:02	1	2	1	2	2	1	2	2	2	2
2190	36	0	0	16	1	2014-05-07 12:42:06	1	2	1	2	2	1	2	2	2	2
2191	36	2	0	16	1	2014-05-07 12:42:07	1	2	1	2	2	1	2	2	2	2
2192	36	3	0	16	1	2014-05-07 12:42:13	1	2	1	2	2	1	2	2	2	2
2193	36	4	0	16	1	2014-05-07 12:42:17	1	2	1	2	2	1	2	2	2	2
2194	36	1	0	16	1	2014-05-07 12:42:23	1	2	1	2	2	1	2	2	2	2
2195	36	2	0	16	1	2014-05-07 12:42:28	1	2	1	2	2	1	2	2	2	2
2196	36	3	0	16	1	2014-05-07 12:42:33	1	2	1	2	2	1	2	2	2	2
2197	36	4	0	16	1	2014-05-07 12:42:38	1	2	1	2	2	1	2	2	2	2
2198	36	1	0	16	1	2014-05-07 12:42:43	1	2	1	2	2	1	2	2	2	2
2199	36	2	0	16	1	2014-05-07 12:42:48	1	2	1	2	2	1	2	2	2	2
2200	36	3	0	16	1	2014-05-07 12:42:53	1	2	1	2	2	1	2	2	2	2
2201	36	4	0	16	1	2014-05-07 12:42:58	1	2	1	2	2	1	2	2	2	2
2202	36	1	0	16	1	2014-05-07 12:43:03	1	2	1	2	2	1	2	2	2	2
2203	36	2	0	16	1	2014-05-07 12:43:08	1	2	1	2	2	1	2	2	2	2
