# Supplementary material for: Collective Intelligence: Aggregation of Information from Neighbors in a Guessing Game
Source: PLoS One. 2016 Apr 19;11(4):e0153586. doi: 10.1371/journal.pone.0153586 (PMC4836688; doi:10.1371/journal.pone.0153586)
Supplement: S1 Data — Data collected during experimental sessions. (ZIP) [file pone.0153586.s005.zip › data/Exp2/automata_Game2.csv]

//Solitary Game Initial Code: line#	userID	automataID	donotknowwhat	room#	setup	actiontime	Word//
848	37	0	1	22	1	2014-05-28 11:53:53	2	2	2	2	1	1	1	1	2	1
830	38	0	1	22	1	2014-05-28 11:53:53	2	2	2	2	1	1	1	1	2	1
866	39	0	1	22	1	2014-05-28 11:53:53	2	2	2	2	1	1	1	1	2	1
884	40	0	1	22	1	2014-05-28 11:53:54	1	1	2	1	2	1	2	1	1	1
842	41	0	1	22	1	2014-05-28 11:53:53	2	2	2	2	1	1	1	1	2	1
902	42	0	1	22	1	2014-05-28 11:53:54	1	1	2	1	2	1	2	1	1	1
908	12	0	1	22	1	2014-05-28 11:53:55	2	1	2	2	2	1	1	2	2	1
872	43	0	1	22	1	2014-05-28 11:53:53	2	2	2	2	1	1	1	1	2	1
896	6	0	1	22	1	2014-05-28 11:53:54	1	1	2	1	2	1	2	1	1	1
878	44	0	1	22	1	2014-05-28 11:53:53	2	2	2	2	1	1	1	1	2	1
860	46	0	1	22	1	2014-05-28 11:53:53	2	2	2	2	1	1	1	1	2	1
824	47	0	1	22	1	2014-05-28 11:53:53	2	2	2	2	1	1	1	1	2	1
914	48	0	1	22	1	2014-05-28 11:53:55	2	1	2	2	2	1	1	2	2	1
890	49	0	1	22	1	2014-05-28 11:53:54	1	1	2	1	2	1	2	1	1	1
836	50	0	1	22	1	2014-05-28 11:53:53	2	2	2	2	1	1	1	1	2	1
854	27	0	1	22	1	2014-05-28 11:53:53	2	2	2	2	1	1	1	1	2	1
//Solitary Game Initial Code: line#	userID	automataID	donotknowwhat	room#	setup	actiontime	Word//
849	37	0	1	22	1	2014-05-28 11:53:53	2	2	2	2	0	0	0	0	0	1
850	37	1	1	22	1	2014-05-28 11:53:53	2	2	1	1	1	1	1	1	2	1
851	37	2	1	22	1	2014-05-28 11:53:53	2	2	2	1	1	1	1	1	2	1
852	37	3	1	22	1	2014-05-28 11:53:53	2	2	1	2	1	1	1	2	1	2
853	37	4	1	22	1	2014-05-28 11:53:53	2	2	2	2	1	1	1	2	1	1
831	38	0	1	22	1	2014-05-28 11:53:53	2	2	2	2	0	0	0	0	0	1
832	38	1	1	22	1	2014-05-28 11:53:53	2	2	1	1	1	1	1	1	2	1
833	38	2	1	22	1	2014-05-28 11:53:53	2	2	2	1	1	1	1	1	2	1
834	38	3	1	22	1	2014-05-28 11:53:53	2	2	1	2	1	1	1	2	1	2
835	38	4	1	22	1	2014-05-28 11:53:53	2	2	2	2	1	1	1	2	1	1
867	39	0	1	22	1	2014-05-28 11:53:53	2	2	2	2	0	0	0	0	0	1
868	39	1	1	22	1	2014-05-28 11:53:53	2	2	1	1	1	1	1	1	2	1
869	39	2	1	22	1	2014-05-28 11:53:53	2	2	2	1	1	1	1	1	2	1
870	39	3	1	22	1	2014-05-28 11:53:53	2	2	1	2	1	1	1	2	1	2
871	39	4	1	22	1	2014-05-28 11:53:53	2	2	2	2	1	1	1	2	1	1
885	40	0	1	22	1	2014-05-28 11:53:54	0	0	0	0	0	1	2	1	1	1
886	40	1	1	22	1	2014-05-28 11:53:54	1	1	2	1	2	1	2	1	2	2
887	40	2	1	22	1	2014-05-28 11:53:54	2	1	2	1	2	2	2	1	2	1
888	40	3	1	22	1	2014-05-28 11:53:54	1	1	1	1	1	1	2	2	1	1
889	40	4	1	22	1	2014-05-28 11:53:54	1	2	2	1	2	1	2	1	1	1
843	41	0	1	22	1	2014-05-28 11:53:53	2	2	2	2	0	0	0	0	0	1
844	41	1	1	22	1	2014-05-28 11:53:53	2	2	1	1	1	1	1	1	2	1
845	41	2	1	22	1	2014-05-28 11:53:53	2	2	2	1	1	1	1	1	2	1
846	41	3	1	22	1	2014-05-28 11:53:53	2	2	1	2	1	1	1	2	1	2
847	41	4	1	22	1	2014-05-28 11:53:53	2	2	2	2	1	1	1	2	1	1
903	42	0	1	22	1	2014-05-28 11:53:54	0	0	0	0	0	1	2	1	1	1
904	42	1	1	22	1	2014-05-28 11:53:54	1	1	2	1	2	1	2	1	2	2
905	42	2	1	22	1	2014-05-28 11:53:54	2	1	2	1	2	2	2	1	2	1
906	42	3	1	22	1	2014-05-28 11:53:54	1	1	1	1	1	1	2	2	1	1
907	42	4	1	22	1	2014-05-28 11:53:54	1	2	2	1	2	1	2	1	1	1
909	12	0	1	22	1	2014-05-28 11:53:55	0	1	0	0	2	0	1	0	2	1
910	12	1	1	22	1	2014-05-28 11:53:55	2	2	2	2	2	1	1	2	1	1
911	12	2	1	22	1	2014-05-28 11:53:55	1	1	1	2	2	1	2	2	2	1
912	12	3	1	22	1	2014-05-28 11:53:55	2	1	2	2	1	1	1	2	2	2
913	12	4	1	22	1	2014-05-28 11:53:55	2	1	2	1	2	2	1	2	2	2
873	43	0	1	22	1	2014-05-28 11:53:53	2	2	2	2	0	0	0	0	0	1
874	43	1	1	22	1	2014-05-28 11:53:53	2	2	1	1	1	1	1	1	2	1
875	43	2	1	22	1	2014-05-28 11:53:53	2	2	2	1	1	1	1	1	2	1
876	43	3	1	22	1	2014-05-28 11:53:53	2	2	1	2	1	1	1	2	1	2
877	43	4	1	22	1	2014-05-28 11:53:53	2	2	2	2	1	1	1	2	1	1
897	6	0	1	22	1	2014-05-28 11:53:54	0	0	0	0	0	1	2	1	1	1
898	6	1	1	22	1	2014-05-28 11:53:54	1	1	2	1	2	1	2	1	2	2
899	6	2	1	22	1	2014-05-28 11:53:54	2	1	2	1	2	2	2	1	2	1
900	6	3	1	22	1	2014-05-28 11:53:54	1	1	1	1	1	1	2	2	1	1
901	6	4	1	22	1	2014-05-28 11:53:54	1	2	2	1	2	1	2	1	1	1
879	44	0	1	22	1	2014-05-28 11:53:53	2	2	2	2	0	0	0	0	0	1
880	44	1	1	22	1	2014-05-28 11:53:53	2	2	1	1	1	1	1	1	2	1
881	44	2	1	22	1	2014-05-28 11:53:53	2	2	2	1	1	1	1	1	2	1
882	44	3	1	22	1	2014-05-28 11:53:53	2	2	1	2	1	1	1	2	1	2
883	44	4	1	22	1	2014-05-28 11:53:53	2	2	2	2	1	1	1	2	1	1
861	46	0	1	22	1	2014-05-28 11:53:53	2	2	2	2	0	0	0	0	0	1
862	46	1	1	22	1	2014-05-28 11:53:53	2	2	1	1	1	1	1	1	2	1
863	46	2	1	22	1	2014-05-28 11:53:53	2	2	2	1	1	1	1	1	2	1
864	46	3	1	22	1	2014-05-28 11:53:53	2	2	1	2	1	1	1	2	1	2
865	46	4	1	22	1	2014-05-28 11:53:53	2	2	2	2	1	1	1	2	1	1
825	47	0	1	22	1	2014-05-28 11:53:53	2	2	2	2	0	0	0	0	0	1
826	47	1	1	22	1	2014-05-28 11:53:53	2	2	1	1	1	1	1	1	2	1
827	47	2	1	22	1	2014-05-28 11:53:53	2	2	2	1	1	1	1	1	2	1
828	47	3	1	22	1	2014-05-28 11:53:53	2	2	1	2	1	1	1	2	1	2
829	47	4	1	22	1	2014-05-28 11:53:53	2	2	2	2	1	1	1	2	1	1
915	48	0	1	22	1	2014-05-28 11:53:55	0	1	0	0	2	0	1	0	2	1
916	48	1	1	22	1	2014-05-28 11:53:55	2	2	2	2	2	1	1	2	1	1
917	48	2	1	22	1	2014-05-28 11:53:55	1	1	1	2	2	1	2	2	2	1
918	48	3	1	22	1	2014-05-28 11:53:55	2	1	2	2	1	1	1	2	2	2
919	48	4	1	22	1	2014-05-28 11:53:55	2	1	2	1	2	2	1	2	2	2
891	49	0	1	22	1	2014-05-28 11:53:54	0	0	0	0	0	1	2	1	1	1
892	49	1	1	22	1	2014-05-28 11:53:54	1	1	2	1	2	1	2	1	2	2
893	49	2	1	22	1	2014-05-28 11:53:54	2	1	2	1	2	2	2	1	2	1
894	49	3	1	22	1	2014-05-28 11:53:54	1	1	1	1	1	1	2	2	1	1
895	49	4	1	22	1	2014-05-28 11:53:54	1	2	2	1	2	1	2	1	1	1
837	50	0	1	22	1	2014-05-28 11:53:53	2	2	2	2	0	0	0	0	0	1
838	50	1	1	22	1	2014-05-28 11:53:53	2	2	1	1	1	1	1	1	2	1
839	50	2	1	22	1	2014-05-28 11:53:53	2	2	2	1	1	1	1	1	2	1
840	50	3	1	22	1	2014-05-28 11:53:53	2	2	1	2	1	1	1	2	1	2
841	50	4	1	22	1	2014-05-28 11:53:53	2	2	2	2	1	1	1	2	1	1
855	27	0	1	22	1	2014-05-28 11:53:53	2	2	2	2	0	0	0	0	0	1
856	27	1	1	22	1	2014-05-28 11:53:53	2	2	1	1	1	1	1	1	2	1
857	27	2	1	22	1	2014-05-28 11:53:53	2	2	2	1	1	1	1	1	2	1
858	27	3	1	22	1	2014-05-28 11:53:53	2	2	1	2	1	1	1	2	1	2
859	27	4	1	22	1	2014-05-28 11:53:53	2	2	2	2	1	1	1	2	1	1
//Solitary Game Initial Code: line#	userID	automataID	donotknowwhat	room#	setup	actiontime	Word//
920	47	0	0	22	1	2014-05-28 11:54:49	2	2	2	2	2	2	2	2	2	2
921	47	1	0	22	1	2014-05-28 11:54:49	2	2	2	1	2	2	1	1	2	1
922	39	0	0	22	1	2014-05-28 11:54:52	1	1	1	1	1	1	1	1	1	2
923	39	1	0	22	1	2014-05-28 11:54:52	2	1	2	2	1	1	1	2	1	2
924	43	0	0	22	1	2014-05-28 11:54:53	2	2	2	2	1	1	2	2	1	1
925	43	1	0	22	1	2014-05-28 11:54:53	2	2	2	2	1	1	2	2	1	1
926	50	0	0	22	1	2014-05-28 11:54:53	2	2	2	2	1	1	1	1	1	1
927	50	1	0	22	1	2014-05-28 11:54:53	2	2	2	2	1	1	1	2	1	1
928	40	0	0	22	1	2014-05-28 11:54:54	2	1	1	2	2	1	2	1	1	1
929	40	1	0	22	1	2014-05-28 11:54:54	2	2	2	1	2	1	2	1	1	1
930	47	2	0	22	1	2014-05-28 11:54:54	2	2	1	2	1	2	1	1	1	2
931	6	0	0	22	1	2014-05-28 11:54:54	2	1	1	2	2	1	2	1	1	1
932	6	1	0	22	1	2014-05-28 11:54:54	2	2	2	1	2	1	2	1	1	1
933	12	0	0	22	1	2014-05-28 11:54:54	2	1	2	2	2	2	1	2	2	1
934	12	1	0	22	1	2014-05-28 11:54:54	2	1	1	2	2	2	1	2	2	1
935	44	0	0	22	1	2014-05-28 11:54:54	2	2	2	2	1	1	1	1	1	1
936	44	1	0	22	1	2014-05-28 11:54:54	2	2	2	1	1	1	1	2	1	1
937	42	0	0	22	1	2014-05-28 11:54:55	2	1	2	1	2	1	2	1	1	1
938	41	0	0	22	1	2014-05-28 11:54:55	2	2	2	2	1	1	2	1	2	1
939	42	1	0	22	1	2014-05-28 11:54:55	1	1	2	1	2	2	2	2	1	1
940	46	0	0	22	1	2014-05-28 11:54:56	2	2	2	2	2	2	2	2	2	2
941	46	1	0	22	1	2014-05-28 11:54:56	2	2	2	2	1	2	2	1	1	1
942	41	1	0	22	1	2014-05-28 11:54:56	2	2	2	2	1	1	2	1	1	1
943	39	2	0	22	1	2014-05-28 11:54:57	2	2	2	2	1	1	1	2	1	1
944	43	2	0	22	1	2014-05-28 11:54:58	2	2	2	2	1	1	1	2	1	1
945	50	2	0	22	1	2014-05-28 11:54:58	2	2	2	2	1	1	1	2	1	1
946	40	2	0	22	1	2014-05-28 11:54:59	2	2	1	1	2	1	2	1	1	1
947	47	3	0	22	1	2014-05-28 11:54:59	2	2	1	2	2	2	1	2	2	2
948	6	2	0	22	1	2014-05-28 11:54:59	2	2	1	1	2	1	2	1	1	1
949	27	0	0	22	1	2014-05-28 11:54:59	2	2	2	2	1	1	1	1	1	1
950	27	2	0	22	1	2014-05-28 11:54:59	2	2	1	1	1	1	1	1	1	1
951	12	2	0	22	1	2014-05-28 11:54:59	2	1	2	2	2	2	1	2	2	1
952	44	2	0	22	1	2014-05-28 11:54:59	2	2	1	1	1	1	1	1	1	1
953	50	0	0	22	1	2014-05-28 11:55:00	2	2	2	2	1	1	1	2	1	1
954	42	2	0	22	1	2014-05-28 11:55:00	1	1	2	1	2	2	2	1	1	1
955	46	2	0	22	1	2014-05-28 11:55:01	2	2	2	2	1	1	1	1	2	1
956	41	2	0	22	1	2014-05-28 11:55:01	2	2	2	2	1	1	1	1	2	1
957	40	0	0	22	1	2014-05-28 11:55:01	2	1	1	1	2	1	2	1	1	1
958	39	3	0	22	1	2014-05-28 11:55:03	2	1	1	2	1	1	1	2	1	2
959	43	3	0	22	1	2014-05-28 11:55:03	2	2	2	2	1	1	2	2	1	1
960	12	0	0	22	1	2014-05-28 11:55:03	2	1	2	2	2	1	1	2	2	1
961	44	0	0	22	1	2014-05-28 11:55:03	2	2	2	2	1	1	1	2	1	1
962	50	3	0	22	1	2014-05-28 11:55:03	2	2	2	2	1	1	1	2	1	1
963	40	3	0	22	1	2014-05-28 11:55:04	2	2	1	1	2	1	2	1	1	1
964	38	0	0	22	1	2014-05-28 11:55:04	2	2	2	2	2	1	1	1	1	1
965	38	1	0	22	1	2014-05-28 11:55:04	2	2	2	2	1	1	1	2	1	1
966	47	4	0	22	1	2014-05-28 11:55:04	2	2	1	2	1	2	2	1	1	2
967	6	3	0	22	1	2014-05-28 11:55:04	2	2	1	1	2	1	2	1	1	1
968	27	3	0	22	1	2014-05-28 11:55:04	2	2	1	1	1	1	1	1	2	1
969	12	3	0	22	1	2014-05-28 11:55:04	2	1	2	2	2	1	1	2	2	1
970	44	3	0	22	1	2014-05-28 11:55:05	2	2	2	1	1	1	1	2	2	1
971	46	0	0	22	1	2014-05-28 11:55:05	2	2	2	2	1	1	1	2	1	1
972	42	3	0	22	1	2014-05-28 11:55:05	1	1	2	1	2	2	2	1	2	1
973	46	3	0	22	1	2014-05-28 11:55:06	2	2	2	2	1	1	1	1	1	1
974	41	3	0	22	1	2014-05-28 11:55:06	2	2	2	2	1	1	1	1	1	1
975	40	0	0	22	1	2014-05-28 11:55:06	2	2	1	1	2	1	2	1	1	1
976	39	4	0	22	1	2014-05-28 11:55:08	2	1	2	2	1	1	1	2	1	2
977	43	4	0	22	1	2014-05-28 11:55:08	2	2	2	2	1	1	2	2	1	1
978	49	0	0	22	1	2014-05-28 11:55:08	2	2	2	2	2	1	2	1	1	1
979	50	4	0	22	1	2014-05-28 11:55:09	2	2	2	2	1	1	1	2	1	1
980	49	1	0	22	1	2014-05-28 11:55:09	2	2	2	2	2	1	2	1	1	1
981	40	4	0	22	1	2014-05-28 11:55:09	2	2	1	1	2	1	2	1	1	1
982	38	2	0	22	1	2014-05-28 11:55:09	2	2	2	2	1	1	1	1	1	1
983	6	0	0	22	1	2014-05-28 11:55:09	1	2	2	1	2	1	2	1	1	1
984	47	1	0	22	1	2014-05-28 11:55:09	2	2	1	2	1	2	1	2	2	2
985	6	4	0	22	1	2014-05-28 11:55:09	2	2	1	1	2	1	2	1	1	1
986	12	4	0	22	1	2014-05-28 11:55:10	2	1	2	2	2	2	1	2	2	1
987	27	4	0	22	1	2014-05-28 11:55:10	2	2	1	2	1	1	1	2	2	1
988	44	4	0	22	1	2014-05-28 11:55:10	2	2	2	1	1	1	1	2	2	1
989	42	4	0	22	1	2014-05-28 11:55:10	1	1	2	1	2	2	2	2	2	1
990	46	4	0	22	1	2014-05-28 11:55:11	2	2	2	2	1	2	1	1	2	1
991	41	4	0	22	1	2014-05-28 11:55:11	2	2	2	2	1	1	1	1	2	1
992	41	0	0	22	1	2014-05-28 11:55:11	2	2	2	2	1	1	1	1	1	1
993	39	1	0	22	1	2014-05-28 11:55:13	2	1	1	2	1	1	1	2	1	1
994	27	0	0	22	1	2014-05-28 11:55:13	2	2	1	1	1	1	1	1	1	1
995	43	1	0	22	1	2014-05-28 11:55:13	2	2	2	2	1	1	1	2	1	1
996	50	1	0	22	1	2014-05-28 11:55:14	2	2	2	2	1	1	1	2	1	1
997	49	2	0	22	1	2014-05-28 11:55:14	1	2	1	2	2	1	2	1	1	1
998	38	3	0	22	1	2014-05-28 11:55:14	2	2	2	2	2	1	1	2	1	1
999	40	1	0	22	1	2014-05-28 11:55:14	2	2	1	1	2	1	2	1	1	1
1000	47	2	0	22	1	2014-05-28 11:55:14	2	2	1	2	2	2	2	1	2	2
1001	6	1	0	22	1	2014-05-28 11:55:14	2	2	1	1	2	1	2	1	1	1
1002	12	1	0	22	1	2014-05-28 11:55:15	2	1	2	2	2	2	1	2	2	1
1003	27	1	0	22	1	2014-05-28 11:55:15	2	2	1	1	1	1	1	1	1	1
1004	44	1	0	22	1	2014-05-28 11:55:15	2	2	2	2	1	1	1	1	1	1
1005	42	1	0	22	1	2014-05-28 11:55:16	1	1	2	1	2	2	2	1	2	1
1006	41	1	0	22	1	2014-05-28 11:55:16	2	2	2	2	1	1	1	1	2	1
1007	46	1	0	22	1	2014-05-28 11:55:16	2	2	2	2	1	2	1	1	2	1
1008	43	0	0	22	1	2014-05-28 11:55:16	2	2	2	2	1	1	1	2	1	1
1009	40	0	0	22	1	2014-05-28 11:55:16	2	2	1	1	2	1	2	1	1	1
1010	42	0	0	22	1	2014-05-28 11:55:17	1	1	2	1	1	1	2	1	1	1
1011	39	2	0	22	1	2014-05-28 11:55:18	1	1	1	1	1	1	1	2	1	1
1012	43	2	0	22	1	2014-05-28 11:55:18	2	2	2	2	1	1	1	2	1	1
1013	49	3	0	22	1	2014-05-28 11:55:19	2	2	2	2	2	1	2	1	1	1
1014	50	2	0	22	1	2014-05-28 11:55:19	2	2	2	2	1	1	1	2	1	1
1015	38	4	0	22	1	2014-05-28 11:55:19	2	2	2	2	2	1	1	1	1	1
1016	40	2	0	22	1	2014-05-28 11:55:19	2	2	1	1	2	1	2	1	1	1
1017	47	3	0	22	1	2014-05-28 11:55:19	2	2	1	2	2	2	2	2	2	2
1018	6	2	0	22	1	2014-05-28 11:55:20	2	2	1	1	2	1	2	1	1	1
1019	12	2	0	22	1	2014-05-28 11:55:20	2	1	2	2	2	1	1	2	2	1
1020	27	2	0	22	1	2014-05-28 11:55:20	2	2	1	2	1	1	1	1	2	1
1021	44	2	0	22	1	2014-05-28 11:55:20	2	2	2	1	1	1	1	1	2	1
1022	42	2	0	22	1	2014-05-28 11:55:21	1	1	2	1	2	2	2	1	2	1
1023	41	2	0	22	1	2014-05-28 11:55:21	2	2	2	2	1	1	1	1	1	1
1024	46	2	0	22	1	2014-05-28 11:55:21	2	2	2	2	1	2	1	2	1	1
1025	37	0	0	22	1	2014-05-28 11:55:21	2	2	2	2	1	1	1	1	2	1
1026	37	1	0	22	1	2014-05-28 11:55:21	2	2	2	2	1	1	1	1	2	2
1027	42	0	0	22	1	2014-05-28 11:55:21	1	1	2	1	2	1	2	1	1	1
1028	6	0	0	22	1	2014-05-28 11:55:22	2	2	1	1	2	1	2	1	1	1
1029	39	3	0	22	1	2014-05-28 11:55:23	2	1	1	2	1	1	1	2	1	1
1030	43	3	0	22	1	2014-05-28 11:55:23	2	2	2	2	1	1	2	2	1	1
1031	39	0	0	22	1	2014-05-28 11:55:23	2	2	2	2	1	1	1	2	1	1
1032	46	0	0	22	1	2014-05-28 11:55:24	2	2	2	2	1	2	1	1	2	1
1033	27	0	0	22	1	2014-05-28 11:55:24	2	2	1	1	1	1	1	1	2	1
1034	49	4	0	22	1	2014-05-28 11:55:24	2	2	2	2	2	1	2	1	1	1
1035	50	3	0	22	1	2014-05-28 11:55:24	2	2	2	2	1	1	1	2	1	1
1036	42	0	0	22	1	2014-05-28 11:55:24	1	1	2	1	2	2	2	1	1	1
1037	38	1	0	22	1	2014-05-28 11:55:24	2	2	2	2	1	1	1	2	1	1
1038	40	3	0	22	1	2014-05-28 11:55:24	2	2	1	1	2	1	2	1	1	1
1039	47	4	0	22	1	2014-05-28 11:55:24	2	2	1	2	1	2	2	1	2	2
1040	12	3	0	22	1	2014-05-28 11:55:25	2	1	2	2	2	1	1	2	2	1
1041	27	3	0	22	1	2014-05-28 11:55:25	2	2	1	2	1	1	1	1	2	1
1042	6	3	0	22	1	2014-05-28 11:55:25	2	2	1	1	2	1	2	1	1	1
1043	44	3	0	22	1	2014-05-28 11:55:25	2	2	2	1	1	1	1	1	1	1
1044	42	3	0	22	1	2014-05-28 11:55:26	1	1	2	1	2	2	2	1	2	1
1045	41	3	0	22	1	2014-05-28 11:55:26	2	2	2	2	1	1	1	1	2	1
1046	37	2	0	22	1	2014-05-28 11:55:26	2	2	2	2	1	1	1	1	1	1
1047	46	3	0	22	1	2014-05-28 11:55:26	2	2	2	2	1	2	1	1	2	1
1048	38	0	0	22	1	2014-05-28 11:55:26	2	2	2	2	1	1	1	2	1	1
1049	43	0	0	22	1	2014-05-28 11:55:27	2	2	2	2	1	1	1	2	1	1
1050	41	0	0	22	1	2014-05-28 11:55:27	2	2	2	2	1	1	1	1	2	1
1051	39	4	0	22	1	2014-05-28 11:55:28	2	1	1	2	1	1	1	2	1	1
1052	43	4	0	22	1	2014-05-28 11:55:29	2	2	2	2	1	1	1	2	1	1
1053	49	1	0	22	1	2014-05-28 11:55:29	2	2	2	2	2	1	2	1	1	1
1054	50	4	0	22	1	2014-05-28 11:55:29	2	2	2	2	1	1	1	2	1	1
1055	38	2	0	22	1	2014-05-28 11:55:29	2	2	2	2	1	1	1	1	1	1
1056	40	4	0	22	1	2014-05-28 11:55:29	2	2	1	1	2	1	2	1	1	1
1057	47	1	0	22	1	2014-05-28 11:55:29	2	2	1	2	2	2	2	2	2	2
1058	27	4	0	22	1	2014-05-28 11:55:30	2	2	1	2	1	1	1	1	2	1
1059	12	4	0	22	1	2014-05-28 11:55:30	2	1	2	2	2	1	1	2	2	1
1060	6	4	0	22	1	2014-05-28 11:55:30	2	2	1	1	2	1	2	1	1	1
1061	47	0	0	22	1	2014-05-28 11:55:30	2	2	1	2	2	2	2	2	2	2
1062	44	4	0	22	1	2014-05-28 11:55:30	2	2	2	1	1	1	1	1	1	1
1063	42	4	0	22	1	2014-05-28 11:55:31	1	1	2	1	2	2	2	1	2	1
1064	48	0	0	22	1	2014-05-28 11:55:31	1	1	2	2	2	1	1	2	2	1
1065	48	1	0	22	1	2014-05-28 11:55:31	2	1	2	2	2	1	2	2	2	1
1066	41	4	0	22	1	2014-05-28 11:55:31	2	2	2	2	1	1	1	1	2	1
1067	37	3	0	22	1	2014-05-28 11:55:31	2	2	2	2	1	1	1	1	2	1
1068	46	4	0	22	1	2014-05-28 11:55:31	2	2	2	2	1	2	1	1	2	1
1069	49	0	0	22	1	2014-05-28 11:55:33	2	2	1	2	2	1	2	1	1	1
1070	39	1	0	22	1	2014-05-28 11:55:33	2	1	2	2	1	1	1	2	1	1
1071	43	1	0	22	1	2014-05-28 11:55:34	2	2	2	2	1	1	1	2	1	1
1072	42	0	0	22	1	2014-05-28 11:55:34	1	1	2	1	2	1	2	1	1	1
1073	49	2	0	22	1	2014-05-28 11:55:34	2	2	1	2	2	1	2	1	1	1
1074	50	1	0	22	1	2014-05-28 11:55:34	2	2	2	2	1	1	1	2	1	1
1075	38	3	0	22	1	2014-05-28 11:55:34	2	2	2	2	1	1	1	2	1	1
1076	40	1	0	22	1	2014-05-28 11:55:35	2	2	1	1	2	1	2	1	1	1
1077	47	2	0	22	1	2014-05-28 11:55:35	2	2	1	2	1	2	2	2	2	2
1078	12	1	0	22	1	2014-05-28 11:55:35	2	1	2	2	2	1	1	2	2	1
1079	27	1	0	22	1	2014-05-28 11:55:35	2	2	1	2	1	1	1	1	2	1
1080	6	1	0	22	1	2014-05-28 11:55:35	2	2	1	1	2	1	2	1	1	1
1081	44	1	0	22	1	2014-05-28 11:55:35	2	2	2	1	1	1	1	1	1	1
1082	42	1	0	22	1	2014-05-28 11:55:36	1	1	2	1	2	2	2	1	2	1
1083	48	2	0	22	1	2014-05-28 11:55:36	1	1	2	2	2	1	1	2	2	2
1084	41	1	0	22	1	2014-05-28 11:55:36	2	2	2	2	1	1	1	1	2	1
1085	46	1	0	22	1	2014-05-28 11:55:36	2	2	2	2	1	2	1	1	2	1
1086	37	4	0	22	1	2014-05-28 11:55:36	2	2	2	2	1	1	1	1	2	2
1087	39	2	0	22	1	2014-05-28 11:55:38	2	1	2	2	1	1	1	2	1	1
1088	27	0	0	22	1	2014-05-28 11:55:39	2	2	2	2	1	1	1	1	2	1
1089	43	2	0	22	1	2014-05-28 11:55:39	2	2	2	2	1	1	1	2	1	1
1090	49	3	0	22	1	2014-05-28 11:55:39	2	2	2	2	2	1	2	1	1	1
1091	50	2	0	22	1	2014-05-28 11:55:39	2	2	2	2	1	1	1	2	1	1
1092	38	4	0	22	1	2014-05-28 11:55:39	2	2	2	2	1	1	1	2	1	1
1093	40	2	0	22	1	2014-05-28 11:55:40	2	2	1	1	2	1	2	1	1	1
1094	47	3	0	22	1	2014-05-28 11:55:40	2	2	1	2	1	2	2	2	2	2
1095	12	2	0	22	1	2014-05-28 11:55:40	2	1	2	2	2	1	1	2	2	1
1096	27	2	0	22	1	2014-05-28 11:55:40	2	2	1	2	1	1	1	1	2	1
1097	6	2	0	22	1	2014-05-28 11:55:40	2	2	1	1	2	1	2	1	1	1
1098	44	2	0	22	1	2014-05-28 11:55:40	2	2	2	1	1	1	1	1	1	1
1099	42	2	0	22	1	2014-05-28 11:55:41	1	1	2	1	2	1	2	1	2	1
1100	48	3	0	22	1	2014-05-28 11:55:41	1	1	2	2	2	1	1	2	2	2
1101	41	2	0	22	1	2014-05-28 11:55:41	2	2	2	2	1	1	1	1	2	1
1102	46	2	0	22	1	2014-05-28 11:55:41	2	2	2	2	1	2	1	1	2	1
1103	37	1	0	22	1	2014-05-28 11:55:41	2	2	2	2	1	1	1	1	2	1
1104	39	3	0	22	1	2014-05-28 11:55:43	2	2	2	2	1	1	1	2	1	1
1105	43	3	0	22	1	2014-05-28 11:55:44	2	2	2	2	1	1	1	2	1	1
1106	49	4	0	22	1	2014-05-28 11:55:44	2	2	1	2	2	1	2	1	1	1
1107	50	3	0	22	1	2014-05-28 11:55:44	2	2	2	2	1	1	1	2	1	1
1108	38	1	0	22	1	2014-05-28 11:55:45	2	2	2	2	1	1	1	2	1	1
1109	46	0	0	22	1	2014-05-28 11:55:45	2	2	2	2	1	2	1	1	2	1
1110	40	3	0	22	1	2014-05-28 11:55:45	2	2	1	1	2	1	2	1	1	1
1111	47	4	0	22	1	2014-05-28 11:55:45	2	2	1	2	2	2	2	2	2	2
1112	12	3	0	22	1	2014-05-28 11:55:45	2	1	2	2	2	1	1	2	2	1
1113	27	3	0	22	1	2014-05-28 11:55:45	2	2	1	2	1	1	1	1	2	1
1114	6	3	0	22	1	2014-05-28 11:55:45	2	2	1	1	2	1	2	1	1	1
1115	44	3	0	22	1	2014-05-28 11:55:45	2	2	2	1	1	1	1	1	1	1
1116	42	3	0	22	1	2014-05-28 11:55:46	1	1	2	1	2	1	2	1	2	1
1117	48	4	0	22	1	2014-05-28 11:55:46	1	1	2	2	2	1	1	2	2	1
1118	41	3	0	22	1	2014-05-28 11:55:46	2	2	2	2	1	1	1	1	2	1
1119	46	3	0	22	1	2014-05-28 11:55:47	2	2	2	2	1	2	1	1	2	1
1120	37	2	0	22	1	2014-05-28 11:55:47	2	2	2	2	1	1	1	1	2	1
1121	43	0	0	22	1	2014-05-28 11:55:47	2	2	2	2	1	1	1	2	1	1
1122	39	0	0	22	1	2014-05-28 11:55:47	2	2	2	2	1	1	1	2	1	1
1123	47	0	0	22	1	2014-05-28 11:55:47	2	2	1	2	1	2	2	2	2	2
1124	39	4	0	22	1	2014-05-28 11:55:48	2	1	2	2	1	1	1	2	1	1
1125	43	4	0	22	1	2014-05-28 11:55:49	2	2	2	2	1	1	1	2	1	1
1126	49	1	0	22	1	2014-05-28 11:55:49	2	2	1	2	2	1	2	1	1	1
1127	50	4	0	22	1	2014-05-28 11:55:49	2	2	2	2	1	1	1	2	1	1
1128	38	2	0	22	1	2014-05-28 11:55:50	2	2	2	2	1	1	1	2	1	1
1129	40	4	0	22	1	2014-05-28 11:55:50	2	2	1	1	2	1	2	1	1	1
1130	47	1	0	22	1	2014-05-28 11:55:50	2	2	1	2	1	2	2	2	2	2
1131	12	4	0	22	1	2014-05-28 11:55:50	2	1	2	2	2	1	1	2	2	1
1132	27	4	0	22	1	2014-05-28 11:55:50	2	2	1	2	1	1	1	1	2	1
1133	6	4	0	22	1	2014-05-28 11:55:50	2	2	1	1	2	1	2	1	1	1
1134	44	4	0	22	1	2014-05-28 11:55:51	2	2	2	1	1	1	1	2	1	1
1135	48	1	0	22	1	2014-05-28 11:55:51	1	1	2	2	2	1	1	2	2	1
1136	42	4	0	22	1	2014-05-28 11:55:51	1	1	2	1	2	1	2	1	2	1
1137	42	0	0	22	1	2014-05-28 11:55:51	2	1	2	1	2	1	2	1	1	1
1138	41	4	0	22	1	2014-05-28 11:55:51	2	2	2	2	1	1	1	1	2	1
1139	27	0	0	22	1	2014-05-28 11:55:51	2	2	2	2	1	1	1	1	2	1
1140	37	3	0	22	1	2014-05-28 11:55:52	2	2	2	2	1	1	1	1	2	1
1141	46	4	0	22	1	2014-05-28 11:55:52	2	2	2	2	1	2	1	1	2	1
1142	49	0	0	22	1	2014-05-28 11:55:53	2	2	1	2	2	1	2	1	1	1
1143	39	1	0	22	1	2014-05-28 11:55:54	2	2	2	2	1	1	1	2	1	1
1144	43	1	0	22	1	2014-05-28 11:55:54	2	2	2	2	1	1	1	2	1	1
1145	49	2	0	22	1	2014-05-28 11:55:54	2	2	1	2	2	1	2	1	1	1
1146	50	1	0	22	1	2014-05-28 11:55:54	2	2	2	2	1	1	1	2	1	1
1147	38	3	0	22	1	2014-05-28 11:55:55	2	2	2	2	1	1	1	2	1	1
1148	44	0	0	22	1	2014-05-28 11:55:55	2	2	2	2	1	1	1	1	1	1
1149	40	1	0	22	1	2014-05-28 11:55:55	2	2	1	1	2	1	2	1	1	1
1150	47	2	0	22	1	2014-05-28 11:55:55	2	2	1	2	1	2	2	2	2	2
1151	12	1	0	22	1	2014-05-28 11:55:55	2	1	2	2	2	1	1	2	2	1
1152	27	1	0	22	1	2014-05-28 11:55:55	2	2	1	2	1	1	1	1	2	1
1153	6	1	0	22	1	2014-05-28 11:55:55	2	2	1	1	2	1	2	1	1	1
1154	44	1	0	22	1	2014-05-28 11:55:56	2	2	2	1	1	1	1	1	1	1
1155	42	1	0	22	1	2014-05-28 11:55:56	1	1	2	1	2	1	2	1	2	1
1156	48	2	0	22	1	2014-05-28 11:55:56	1	1	2	2	2	1	1	2	2	1
1157	41	1	0	22	1	2014-05-28 11:55:56	2	2	2	2	1	1	1	1	2	1
1158	46	1	0	22	1	2014-05-28 11:55:57	2	2	2	2	1	2	1	1	2	1
1159	37	4	0	22	1	2014-05-28 11:55:57	2	2	2	2	1	1	1	1	2	1
1160	43	0	0	22	1	2014-05-28 11:55:59	2	2	2	2	1	1	1	2	2	1
1161	39	2	0	22	1	2014-05-28 11:55:59	2	2	2	2	1	1	1	2	1	1
1162	43	2	0	22	1	2014-05-28 11:55:59	2	2	2	2	1	1	1	2	1	1
1163	49	3	0	22	1	2014-05-28 11:55:59	2	2	1	2	2	1	2	1	1	1
1164	50	2	0	22	1	2014-05-28 11:56:00	2	2	2	2	1	1	1	2	1	1
1165	38	4	0	22	1	2014-05-28 11:56:00	2	2	2	2	1	1	1	2	1	1
1166	40	2	0	22	1	2014-05-28 11:56:00	2	2	1	1	2	1	2	1	1	1
1167	47	3	0	22	1	2014-05-28 11:56:00	2	2	1	2	1	2	2	2	2	2
1168	48	0	0	22	1	2014-05-28 11:56:00	1	1	2	2	2	1	1	2	2	1
1169	12	2	0	22	1	2014-05-28 11:56:00	2	1	2	2	2	1	1	2	2	1
1170	27	2	0	22	1	2014-05-28 11:56:00	2	2	1	2	1	1	1	1	2	1
1171	6	2	0	22	1	2014-05-28 11:56:01	2	2	1	1	2	1	2	1	1	1
1172	44	2	0	22	1	2014-05-28 11:56:01	2	2	2	1	1	1	1	1	1	1
1173	48	3	0	22	1	2014-05-28 11:56:01	1	1	2	2	2	1	1	2	2	1
1174	42	2	0	22	1	2014-05-28 11:56:01	1	1	2	1	2	1	2	1	2	1
1175	41	2	0	22	1	2014-05-28 11:56:02	2	2	2	2	1	1	1	1	2	1
1176	38	0	0	22	1	2014-05-28 11:56:02	2	2	2	2	1	1	1	2	1	1
1177	46	2	0	22	1	2014-05-28 11:56:02	2	2	2	2	1	2	1	1	2	1
1178	37	1	0	22	1	2014-05-28 11:56:02	2	2	2	2	1	1	1	1	2	1
1179	39	3	0	22	1	2014-05-28 11:56:04	2	2	2	2	1	1	1	2	1	1
1180	43	3	0	22	1	2014-05-28 11:56:04	2	2	2	2	1	1	1	2	1	1
1181	49	4	0	22	1	2014-05-28 11:56:04	2	2	1	2	2	1	2	1	1	1
1182	50	3	0	22	1	2014-05-28 11:56:05	2	2	2	2	1	1	1	2	1	1
1183	38	1	0	22	1	2014-05-28 11:56:05	2	2	2	2	1	1	1	2	1	1
1184	47	4	0	22	1	2014-05-28 11:56:05	2	2	1	2	1	2	2	2	2	2
1185	40	3	0	22	1	2014-05-28 11:56:05	2	2	1	1	2	1	2	1	1	1
1186	38	0	0	22	1	2014-05-28 11:56:05	2	2	2	2	1	1	1	2	1	1
1187	12	3	0	22	1	2014-05-28 11:56:05	2	1	2	2	2	1	1	2	2	1
1188	27	3	0	22	1	2014-05-28 11:56:06	2	2	1	2	1	1	1	1	2	1
1189	6	3	0	22	1	2014-05-28 11:56:06	2	2	1	1	2	1	2	1	1	1
1190	44	3	0	22	1	2014-05-28 11:56:06	2	2	2	1	1	1	1	1	1	1
1191	48	4	0	22	1	2014-05-28 11:56:06	1	1	2	2	2	1	1	2	2	1
1192	41	3	0	22	1	2014-05-28 11:56:07	2	2	2	2	1	1	1	1	2	1
1193	42	3	0	22	1	2014-05-28 11:56:07	2	1	2	1	2	1	2	1	2	1
1194	27	0	0	22	1	2014-05-28 11:56:07	2	2	2	2	1	1	1	1	2	1
1195	46	3	0	22	1	2014-05-28 11:56:07	2	2	2	2	1	2	1	1	2	1
1196	42	0	0	22	1	2014-05-28 11:56:07	1	1	2	1	2	1	2	1	1	1
1197	37	2	0	22	1	2014-05-28 11:56:07	2	2	2	2	1	1	1	1	2	1
1198	47	0	0	22	1	2014-05-28 11:56:08	2	2	2	2	2	2	2	2	2	2
1199	39	4	0	22	1	2014-05-28 11:56:09	2	2	2	2	1	1	1	2	1	1
1200	37	0	0	22	1	2014-05-28 11:56:09	2	2	2	2	1	1	1	1	2	1
1201	43	4	0	22	1	2014-05-28 11:56:09	2	2	2	2	1	1	1	2	1	1
1202	49	1	0	22	1	2014-05-28 11:56:09	2	2	1	2	2	1	2	1	1	1
1203	50	4	0	22	1	2014-05-28 11:56:10	2	2	2	2	1	1	1	2	1	1
1204	38	2	0	22	1	2014-05-28 11:56:10	2	2	2	2	1	1	1	2	1	1
1205	47	1	0	22	1	2014-05-28 11:56:10	2	2	1	2	1	2	2	2	2	2
1206	40	4	0	22	1	2014-05-28 11:56:10	2	2	1	1	2	1	2	1	1	1
1207	12	4	0	22	1	2014-05-28 11:56:10	2	1	2	2	2	1	1	2	2	1
1208	43	0	0	22	1	2014-05-28 11:56:10	2	2	2	2	1	1	1	2	1	1
1209	27	4	0	22	1	2014-05-28 11:56:11	2	2	2	2	1	1	1	1	2	1
1210	6	4	0	22	1	2014-05-28 11:56:11	2	2	1	1	2	1	2	1	1	1
1211	44	4	0	22	1	2014-05-28 11:56:11	2	2	2	1	1	1	1	1	1	1
1212	48	1	0	22	1	2014-05-28 11:56:12	1	1	2	2	2	1	1	2	2	1
1213	41	4	0	22	1	2014-05-28 11:56:12	2	2	2	2	1	1	1	1	2	1
1214	42	4	0	22	1	2014-05-28 11:56:12	2	1	2	1	2	1	2	1	2	1
1215	46	4	0	22	1	2014-05-28 11:56:12	2	2	2	2	1	2	1	1	2	1
1216	37	3	0	22	1	2014-05-28 11:56:12	2	2	2	2	1	1	1	1	2	1
1217	42	0	0	22	1	2014-05-28 11:56:13	1	2	2	1	2	1	2	1	1	1
1218	43	0	0	22	1	2014-05-28 11:56:14	2	2	2	2	1	1	1	2	1	1
1219	39	1	0	22	1	2014-05-28 11:56:14	2	2	2	2	1	1	1	2	1	1
1220	43	1	0	22	1	2014-05-28 11:56:14	2	2	2	2	1	1	1	2	1	1
1221	49	2	0	22	1	2014-05-28 11:56:14	2	2	1	2	2	1	2	1	1	1
1222	50	1	0	22	1	2014-05-28 11:56:15	2	2	2	2	1	1	1	2	1	1
1223	38	3	0	22	1	2014-05-28 11:56:15	2	2	2	2	1	1	1	2	1	1
1224	47	2	0	22	1	2014-05-28 11:56:15	2	2	1	2	2	2	2	2	2	2
1225	40	1	0	22	1	2014-05-28 11:56:15	2	2	1	1	2	1	2	1	1	1
1226	12	1	0	22	1	2014-05-28 11:56:15	2	1	2	2	2	1	1	2	2	1
1227	27	1	0	22	1	2014-05-28 11:56:16	2	2	1	2	1	1	1	1	2	1
1228	6	1	0	22	1	2014-05-28 11:56:16	2	2	1	1	2	1	2	1	1	1
1229	27	0	0	22	1	2014-05-28 11:56:16	2	2	2	2	1	1	1	1	2	1
1230	44	1	0	22	1	2014-05-28 11:56:16	2	2	2	1	1	1	1	1	1	1
1231	48	2	0	22	1	2014-05-28 11:56:17	1	1	2	2	2	1	1	2	2	1
1232	41	1	0	22	1	2014-05-28 11:56:17	2	2	2	2	1	1	1	1	2	1
1233	42	1	0	22	1	2014-05-28 11:56:17	2	2	2	1	2	1	2	1	2	1
1234	46	1	0	22	1	2014-05-28 11:56:17	2	2	2	2	1	2	1	1	2	1
1235	37	4	0	22	1	2014-05-28 11:56:17	2	2	2	2	1	1	1	1	2	1
1236	40	0	0	22	1	2014-05-28 11:56:17	2	2	1	1	2	1	2	1	1	2
1237	42	0	0	22	1	2014-05-28 11:56:19	2	2	2	1	2	1	2	1	1	1
1238	39	2	0	22	1	2014-05-28 11:56:19	2	2	2	2	1	1	1	2	1	1
1239	43	2	0	22	1	2014-05-28 11:56:19	2	2	2	2	1	1	1	2	1	1
1240	49	3	0	22	1	2014-05-28 11:56:20	2	2	1	2	2	1	2	1	1	1
1241	40	0	0	22	1	2014-05-28 11:56:20	2	2	1	1	2	1	2	1	1	1
1242	50	2	0	22	1	2014-05-28 11:56:20	2	2	2	2	1	1	1	2	1	1
1243	47	3	0	22	1	2014-05-28 11:56:20	2	2	1	2	1	2	2	2	2	2
1244	38	4	0	22	1	2014-05-28 11:56:20	2	2	2	2	1	1	1	2	1	1
1245	40	2	0	22	1	2014-05-28 11:56:20	2	2	1	1	2	1	2	1	1	1
1246	12	2	0	22	1	2014-05-28 11:56:21	2	1	2	2	2	1	1	2	2	1
1247	27	2	0	22	1	2014-05-28 11:56:21	2	2	2	2	1	1	1	1	2	1
1248	6	2	0	22	1	2014-05-28 11:56:21	2	2	1	1	2	1	2	1	1	1
1249	44	2	0	22	1	2014-05-28 11:56:21	2	2	2	1	1	1	1	1	1	1
1250	48	3	0	22	1	2014-05-28 11:56:22	1	1	2	2	2	1	1	2	2	1
1251	41	2	0	22	1	2014-05-28 11:56:22	2	2	2	2	1	1	1	1	2	1
1252	42	2	0	22	1	2014-05-28 11:56:22	2	2	2	1	2	1	2	1	2	1
1253	46	2	0	22	1	2014-05-28 11:56:22	2	2	2	2	1	2	1	1	2	1
1254	37	1	0	22	1	2014-05-28 11:56:22	2	2	2	2	1	1	1	1	2	1
1255	39	3	0	22	1	2014-05-28 11:56:24	2	2	2	2	1	1	1	2	1	1
1256	27	0	0	22	1	2014-05-28 11:56:24	2	2	2	2	1	1	1	1	2	1
1257	49	4	0	22	1	2014-05-28 11:56:25	2	2	1	2	2	1	2	1	1	1
1258	43	3	0	22	1	2014-05-28 11:56:25	2	2	2	2	1	1	1	2	1	1
1259	50	3	0	22	1	2014-05-28 11:56:25	2	2	2	2	1	1	1	2	1	1
1260	47	4	0	22	1	2014-05-28 11:56:25	2	2	1	2	1	2	2	2	2	2
1261	38	1	0	22	1	2014-05-28 11:56:25	2	2	2	2	1	1	1	2	1	1
1262	40	3	0	22	1	2014-05-28 11:56:25	2	2	1	1	2	1	2	1	1	1
1263	12	3	0	22	1	2014-05-28 11:56:26	2	1	2	2	2	1	1	2	2	1
1264	6	3	0	22	1	2014-05-28 11:56:26	2	2	1	1	2	1	2	1	1	1
1265	27	3	0	22	1	2014-05-28 11:56:26	2	2	2	2	1	1	1	1	2	1
1266	44	3	0	22	1	2014-05-28 11:56:26	2	2	2	1	1	1	1	1	1	1
1267	41	3	0	22	1	2014-05-28 11:56:27	2	2	2	2	1	1	1	1	2	1
1268	48	4	0	22	1	2014-05-28 11:56:27	1	1	2	2	2	1	1	2	2	1
1269	42	3	0	22	1	2014-05-28 11:56:27	2	2	2	1	2	1	2	1	2	1
1270	46	3	0	22	1	2014-05-28 11:56:27	2	2	2	2	1	2	1	1	2	1
1271	37	2	0	22	1	2014-05-28 11:56:27	2	2	2	2	1	1	1	1	2	1
1272	37	0	0	22	1	2014-05-28 11:56:27	2	2	2	2	1	1	1	1	2	1
1273	39	4	0	22	1	2014-05-28 11:56:29	2	2	2	2	1	1	1	2	1	1
1274	49	1	0	22	1	2014-05-28 11:56:30	2	2	1	2	2	1	2	1	1	1
1275	43	4	0	22	1	2014-05-28 11:56:30	2	2	2	2	1	1	1	2	1	1
1276	38	0	0	22	1	2014-05-28 11:56:30	2	2	2	2	1	1	1	2	1	1
1277	50	4	0	22	1	2014-05-28 11:56:30	2	2	2	2	1	1	1	2	1	1
1278	47	1	0	22	1	2014-05-28 11:56:30	2	2	1	2	2	2	2	2	2	2
1279	38	2	0	22	1	2014-05-28 11:56:30	2	2	2	2	1	1	1	2	1	1
1280	40	4	0	22	1	2014-05-28 11:56:31	2	2	1	1	2	1	2	1	1	1
1281	12	4	0	22	1	2014-05-28 11:56:31	2	1	2	2	2	1	1	2	2	1
1282	6	4	0	22	1	2014-05-28 11:56:31	2	2	1	1	2	1	2	1	1	1
1283	27	4	0	22	1	2014-05-28 11:56:31	2	2	2	2	1	1	1	1	2	1
1284	44	4	0	22	1	2014-05-28 11:56:32	2	2	2	2	1	1	1	1	1	1
1285	41	4	0	22	1	2014-05-28 11:56:32	2	2	2	2	1	1	1	1	2	1
1286	48	1	0	22	1	2014-05-28 11:56:32	1	1	2	2	2	1	1	2	2	1
1287	42	4	0	22	1	2014-05-28 11:56:32	2	2	2	1	2	1	2	1	2	1
1288	46	4	0	22	1	2014-05-28 11:56:32	2	2	2	2	1	2	1	1	2	1
1289	37	3	0	22	1	2014-05-28 11:56:32	2	2	2	2	1	1	1	1	2	1
1290	39	1	0	22	1	2014-05-28 11:56:34	2	2	2	2	1	1	1	2	1	1
1291	49	2	0	22	1	2014-05-28 11:56:35	2	2	1	2	2	1	2	1	1	1
1292	43	1	0	22	1	2014-05-28 11:56:35	2	2	2	2	1	1	1	2	1	1
1293	47	2	0	22	1	2014-05-28 11:56:35	2	2	1	2	2	2	2	2	2	2
1294	50	1	0	22	1	2014-05-28 11:56:35	2	2	2	2	1	1	1	2	1	1
1295	38	3	0	22	1	2014-05-28 11:56:36	2	2	2	2	1	1	1	2	1	1
1296	40	1	0	22	1	2014-05-28 11:56:36	2	2	1	1	2	1	2	1	1	1
1297	12	1	0	22	1	2014-05-28 11:56:36	2	1	2	2	2	1	1	2	2	1
1298	6	1	0	22	1	2014-05-28 11:56:36	2	2	1	1	2	1	2	1	1	1
1299	27	1	0	22	1	2014-05-28 11:56:36	2	2	2	2	1	1	1	1	2	1
1300	47	0	0	22	1	2014-05-28 11:56:36	1	1	1	1	1	1	1	1	1	1
1301	44	1	0	22	1	2014-05-28 11:56:37	2	2	2	2	1	1	1	1	1	1
1302	41	1	0	22	1	2014-05-28 11:56:37	2	2	2	2	1	1	1	1	2	1
1303	48	2	0	22	1	2014-05-28 11:56:37	1	1	2	2	2	1	1	2	2	1
1304	42	1	0	22	1	2014-05-28 11:56:37	2	2	2	1	2	1	2	1	1	1
1305	46	1	0	22	1	2014-05-28 11:56:37	2	2	2	2	1	2	1	1	2	1
1306	37	4	0	22	1	2014-05-28 11:56:37	2	2	2	2	1	1	1	1	2	1
1307	39	2	0	22	1	2014-05-28 11:56:39	2	2	2	2	1	1	1	2	1	1
1308	43	2	0	22	1	2014-05-28 11:56:40	2	2	2	2	1	1	1	2	1	1
1309	49	3	0	22	1	2014-05-28 11:56:40	2	2	1	2	2	1	2	1	1	1
1310	47	3	0	22	1	2014-05-28 11:56:40	1	2	1	2	2	1	1	2	2	2
1311	50	2	0	22	1	2014-05-28 11:56:41	2	2	2	2	1	1	1	2	1	1
1312	40	2	0	22	1	2014-05-28 11:56:41	2	2	1	1	2	1	2	1	1	1
1313	38	4	0	22	1	2014-05-28 11:56:41	2	2	2	2	1	1	1	2	1	1
1314	12	2	0	22	1	2014-05-28 11:56:41	2	1	2	2	2	1	1	2	2	1
1315	6	2	0	22	1	2014-05-28 11:56:41	2	2	1	1	2	1	2	1	1	1
1316	27	2	0	22	1	2014-05-28 11:56:41	2	2	2	2	1	1	1	1	2	1
1317	44	2	0	22	1	2014-05-28 11:56:42	2	2	2	1	1	1	1	1	1	1
1318	41	2	0	22	1	2014-05-28 11:56:42	2	2	2	2	1	1	1	1	2	1
1319	48	3	0	22	1	2014-05-28 11:56:42	1	1	2	2	2	1	1	2	2	1
1320	42	2	0	22	1	2014-05-28 11:56:42	2	2	2	1	2	1	2	1	1	1
1321	46	2	0	22	1	2014-05-28 11:56:42	2	2	2	2	1	2	1	1	2	1
1322	37	1	0	22	1	2014-05-28 11:56:43	2	2	2	2	1	1	1	1	2	1
1323	27	0	0	22	1	2014-05-28 11:56:44	2	2	2	2	1	1	1	1	2	1
1324	39	3	0	22	1	2014-05-28 11:56:45	2	2	2	2	1	1	1	2	1	1
1325	43	3	0	22	1	2014-05-28 11:56:45	2	2	2	2	1	1	1	2	1	1
1326	49	4	0	22	1	2014-05-28 11:56:45	2	2	1	2	2	1	2	1	1	1
1327	47	4	0	22	1	2014-05-28 11:56:45	1	2	1	2	2	1	2	2	2	2
1328	50	3	0	22	1	2014-05-28 11:56:46	2	2	2	2	1	1	1	2	1	1
1329	40	3	0	22	1	2014-05-28 11:56:46	2	2	1	1	2	1	2	1	1	1
1330	38	1	0	22	1	2014-05-28 11:56:46	2	2	2	2	1	1	1	2	1	1
1331	12	3	0	22	1	2014-05-28 11:56:46	2	1	2	2	2	1	1	2	2	1
1332	43	0	0	22	1	2014-05-28 11:56:46	2	2	2	2	2	1	1	2	1	1
1333	6	3	0	22	1	2014-05-28 11:56:46	2	2	1	1	2	1	2	1	1	1
1334	27	3	0	22	1	2014-05-28 11:56:47	2	2	2	2	1	1	1	1	2	1
1335	44	3	0	22	1	2014-05-28 11:56:47	2	2	2	2	1	1	1	1	1	1
1336	41	3	0	22	1	2014-05-28 11:56:47	2	2	2	2	1	1	1	1	2	1
1337	48	4	0	22	1	2014-05-28 11:56:47	1	1	2	2	2	1	1	2	2	1
1338	42	3	0	22	1	2014-05-28 11:56:47	2	2	2	1	2	1	2	1	1	1
1339	46	3	0	22	1	2014-05-28 11:56:47	2	2	2	2	1	2	1	1	2	1
1340	37	2	0	22	1	2014-05-28 11:56:48	2	2	2	2	1	1	1	1	2	1
1341	39	4	0	22	1	2014-05-28 11:56:50	2	2	2	2	1	1	1	2	1	1
1342	43	4	0	22	1	2014-05-28 11:56:50	2	2	2	2	2	1	1	2	1	1
1343	49	1	0	22	1	2014-05-28 11:56:50	2	2	1	2	2	1	2	1	1	1
1344	47	1	0	22	1	2014-05-28 11:56:51	2	2	1	2	1	1	1	2	2	2
1345	50	4	0	22	1	2014-05-28 11:56:51	2	2	2	2	1	1	1	2	1	1
1346	40	4	0	22	1	2014-05-28 11:56:51	2	2	1	1	2	1	2	1	1	1
1347	38	2	0	22	1	2014-05-28 11:56:51	2	2	2	2	1	1	1	2	1	1
1348	12	4	0	22	1	2014-05-28 11:56:51	2	1	2	2	2	1	1	2	2	1
1349	6	4	0	22	1	2014-05-28 11:56:52	2	2	1	1	2	1	2	1	1	1
1350	27	4	0	22	1	2014-05-28 11:56:52	2	2	2	2	1	1	1	1	2	1
1351	44	4	0	22	1	2014-05-28 11:56:52	2	2	2	1	1	1	1	1	1	1
1352	41	4	0	22	1	2014-05-28 11:56:52	2	2	2	2	1	1	1	1	2	1
1353	42	4	0	22	1	2014-05-28 11:56:52	2	2	2	1	2	1	2	1	1	1
1354	48	1	0	22	1	2014-05-28 11:56:52	1	1	2	2	2	1	1	2	2	1
1355	46	4	0	22	1	2014-05-28 11:56:52	2	2	2	2	1	2	1	1	2	1
1356	37	3	0	22	1	2014-05-28 11:56:53	2	2	2	2	1	1	1	1	2	1
1357	38	0	0	22	1	2014-05-28 11:56:54	2	2	2	2	1	1	1	2	1	1
1358	39	1	0	22	1	2014-05-28 11:56:55	2	2	2	2	1	1	1	2	1	1
1359	43	0	0	22	1	2014-05-28 11:56:55	2	2	2	2	1	1	1	2	1	1
1360	49	2	0	22	1	2014-05-28 11:56:55	2	2	1	2	2	1	2	1	1	1
1361	43	1	0	22	1	2014-05-28 11:56:55	2	2	2	2	1	1	1	2	1	1
1362	44	0	0	22	1	2014-05-28 11:56:55	2	2	2	2	2	2	2	2	2	1
1363	47	2	0	22	1	2014-05-28 11:56:56	2	1	1	2	2	1	1	2	2	2
1364	48	0	0	22	1	2014-05-28 11:56:56	1	1	2	2	2	1	1	2	2	1
1365	50	1	0	22	1	2014-05-28 11:56:56	2	2	2	2	1	1	1	2	1	1
1366	40	1	0	22	1	2014-05-28 11:56:56	2	2	1	1	2	1	2	1	1	1
1367	38	3	0	22	1	2014-05-28 11:56:56	2	2	2	2	1	1	1	2	1	1
1368	12	1	0	22	1	2014-05-28 11:56:56	2	1	2	2	2	1	1	2	2	1
1369	6	1	0	22	1	2014-05-28 11:56:57	2	2	1	1	2	1	2	1	1	1
1370	27	1	0	22	1	2014-05-28 11:56:57	2	2	2	2	1	1	1	1	2	1
1371	44	1	0	22	1	2014-05-28 11:56:57	2	2	2	1	1	1	1	2	1	1
1372	41	1	0	22	1	2014-05-28 11:56:57	2	2	2	2	1	1	1	1	2	1
1373	42	1	0	22	1	2014-05-28 11:56:57	2	2	2	1	2	1	2	1	1	1
1374	46	1	0	22	1	2014-05-28 11:56:57	2	2	2	2	1	2	1	1	2	1
1375	48	2	0	22	1	2014-05-28 11:56:58	1	1	2	2	2	1	1	2	2	1
1376	37	4	0	22	1	2014-05-28 11:56:58	2	2	2	2	1	1	1	1	2	1
1377	39	2	0	22	1	2014-05-28 11:57:00	2	2	2	2	1	1	1	2	1	1
1378	43	2	0	22	1	2014-05-28 11:57:00	2	2	2	2	2	1	1	2	1	1
1379	49	3	0	22	1	2014-05-28 11:57:00	2	2	1	2	2	1	2	1	1	1
1380	47	3	0	22	1	2014-05-28 11:57:01	1	1	1	1	1	1	2	2	2	1
1381	50	2	0	22	1	2014-05-28 11:57:01	2	2	2	2	1	1	1	2	1	1
1382	40	2	0	22	1	2014-05-28 11:57:01	2	2	1	1	2	1	2	1	1	1
1383	38	4	0	22	1	2014-05-28 11:57:01	2	2	2	2	1	1	1	2	1	1
1384	12	2	0	22	1	2014-05-28 11:57:01	2	1	2	2	2	1	1	2	2	1
1385	6	2	0	22	1	2014-05-28 11:57:02	2	2	1	1	2	1	2	1	1	1
1386	27	2	0	22	1	2014-05-28 11:57:02	2	2	2	2	1	1	1	1	2	1
1387	44	2	0	22	1	2014-05-28 11:57:02	2	2	2	1	1	1	2	2	1	1
1388	44	0	0	22	1	2014-05-28 11:57:02	2	2	2	2	1	1	1	1	1	1
1389	41	2	0	22	1	2014-05-28 11:57:03	2	2	2	2	1	1	1	1	2	1
1390	42	2	0	22	1	2014-05-28 11:57:03	2	2	2	1	2	1	2	1	1	1
1391	46	2	0	22	1	2014-05-28 11:57:03	2	2	2	2	1	2	1	1	2	1
1392	48	3	0	22	1	2014-05-28 11:57:03	1	1	2	2	2	1	1	2	2	1
1393	37	1	0	22	1	2014-05-28 11:57:03	2	2	2	2	1	1	1	1	2	1
1394	39	3	0	22	1	2014-05-28 11:57:05	2	2	2	2	1	1	1	2	1	1
1395	43	3	0	22	1	2014-05-28 11:57:05	2	2	2	2	1	1	1	2	1	1
1396	49	4	0	22	1	2014-05-28 11:57:05	2	2	1	2	2	1	2	1	1	1
1397	47	4	0	22	1	2014-05-28 11:57:06	2	1	1	2	1	1	1	1	2	1
1398	50	3	0	22	1	2014-05-28 11:57:06	2	2	2	2	1	1	1	2	1	1
1399	40	3	0	22	1	2014-05-28 11:57:06	2	2	1	1	2	1	2	1	1	1
1400	38	1	0	22	1	2014-05-28 11:57:06	2	2	2	2	1	1	1	2	1	1
1401	12	3	0	22	1	2014-05-28 11:57:06	2	1	2	2	2	1	1	2	2	1
1402	6	3	0	22	1	2014-05-28 11:57:07	2	2	1	1	2	1	2	1	1	1
1403	27	3	0	22	1	2014-05-28 11:57:07	2	2	2	2	1	1	1	1	2	1
1404	44	3	0	22	1	2014-05-28 11:57:07	2	2	2	1	1	1	2	2	1	1
1405	41	3	0	22	1	2014-05-28 11:57:08	2	2	2	2	1	1	1	1	2	1
1406	42	3	0	22	1	2014-05-28 11:57:08	2	2	2	1	2	1	2	1	1	1
1407	46	3	0	22	1	2014-05-28 11:57:08	2	2	2	2	1	2	1	1	2	1
1408	48	4	0	22	1	2014-05-28 11:57:08	1	1	2	2	2	1	1	2	2	1
1409	37	2	0	22	1	2014-05-28 11:57:08	2	2	2	2	1	1	1	1	2	1
1410	47	0	0	22	1	2014-05-28 11:57:08	2	2	2	2	2	2	2	2	2	2
1411	39	4	0	22	1	2014-05-28 11:57:10	2	2	2	2	1	1	1	2	1	1
1412	49	1	0	22	1	2014-05-28 11:57:10	2	2	1	2	2	1	2	1	1	1
1413	43	4	0	22	1	2014-05-28 11:57:11	2	2	2	2	1	1	1	2	1	1
1414	44	0	0	22	1	2014-05-28 11:57:11	2	2	2	2	2	2	2	2	2	1
1415	42	0	0	22	1	2014-05-28 11:57:11	1	2	2	1	2	1	2	1	1	1
1416	47	1	0	22	1	2014-05-28 11:57:11	1	1	1	2	1	1	1	2	2	1
1417	50	4	0	22	1	2014-05-28 11:57:11	2	2	2	2	1	1	1	2	1	1
1418	40	4	0	22	1	2014-05-28 11:57:11	2	2	1	1	2	1	2	1	1	1
1419	38	2	0	22	1	2014-05-28 11:57:11	2	2	2	2	1	1	1	2	1	1
1420	12	4	0	22	1	2014-05-28 11:57:11	2	1	2	2	2	1	1	2	2	1
1421	6	4	0	22	1	2014-05-28 11:57:12	2	2	1	1	2	1	2	1	1	1
1422	27	4	0	22	1	2014-05-28 11:57:12	2	2	2	2	1	1	1	1	2	1
1423	44	4	0	22	1	2014-05-28 11:57:12	2	2	2	2	1	1	2	2	1	1
1424	41	4	0	22	1	2014-05-28 11:57:13	2	2	2	2	1	1	1	1	2	1
1425	42	4	0	22	1	2014-05-28 11:57:13	2	2	2	1	2	1	2	1	1	1
1426	46	4	0	22	1	2014-05-28 11:57:13	2	2	2	2	1	2	1	1	2	1
1427	48	1	0	22	1	2014-05-28 11:57:13	1	1	2	2	2	1	1	2	2	1
1428	37	3	0	22	1	2014-05-28 11:57:13	2	2	2	2	1	1	1	1	2	1
1429	39	1	0	22	1	2014-05-28 11:57:15	2	2	2	2	1	1	1	2	1	1
1430	49	2	0	22	1	2014-05-28 11:57:16	2	2	1	2	2	1	2	1	1	1
1431	43	1	0	22	1	2014-05-28 11:57:16	2	2	2	2	1	1	1	2	1	1
1432	47	2	0	22	1	2014-05-28 11:57:16	1	1	1	1	2	1	1	1	2	1
1433	40	1	0	22	1	2014-05-28 11:57:16	2	2	1	1	2	1	2	1	1	1
1434	50	1	0	22	1	2014-05-28 11:57:16	2	2	2	2	1	1	1	2	1	1
1435	38	3	0	22	1	2014-05-28 11:57:16	2	2	2	2	1	1	1	2	1	1
1436	12	1	0	22	1	2014-05-28 11:57:17	2	1	2	2	2	1	1	2	2	1
1437	6	1	0	22	1	2014-05-28 11:57:17	2	2	1	1	2	1	2	1	1	1
1438	27	1	0	22	1	2014-05-28 11:57:17	2	2	2	2	1	1	1	1	2	1
1439	44	1	0	22	1	2014-05-28 11:57:18	2	2	2	2	1	1	2	2	1	1
1440	42	1	0	22	1	2014-05-28 11:57:18	1	2	2	1	2	1	2	1	1	1
1441	41	1	0	22	1	2014-05-28 11:57:18	2	2	2	2	1	1	1	1	2	1
1442	46	1	0	22	1	2014-05-28 11:57:18	2	2	2	2	1	2	1	1	2	1
1443	48	2	0	22	1	2014-05-28 11:57:18	1	1	2	2	2	1	1	2	2	1
1444	37	4	0	22	1	2014-05-28 11:57:18	2	2	2	2	1	1	1	1	2	1
1445	44	0	0	22	1	2014-05-28 11:57:18	2	2	2	2	1	1	1	1	1	1
1446	39	2	0	22	1	2014-05-28 11:57:20	2	2	2	2	1	1	1	2	1	1
1447	49	3	0	22	1	2014-05-28 11:57:21	2	2	1	2	2	1	2	1	1	1
1448	43	2	0	22	1	2014-05-28 11:57:21	2	2	2	2	1	1	1	2	1	1
1449	47	3	0	22	1	2014-05-28 11:57:21	1	2	1	2	2	1	1	2	2	2
1450	40	2	0	22	1	2014-05-28 11:57:21	2	2	1	1	2	1	2	1	1	1
1451	50	2	0	22	1	2014-05-28 11:57:21	2	2	2	2	1	1	1	2	1	1
1452	38	4	0	22	1	2014-05-28 11:57:21	2	2	2	2	1	1	1	2	1	1
1453	12	2	0	22	1	2014-05-28 11:57:22	2	1	2	2	2	1	1	2	2	1
1454	6	2	0	22	1	2014-05-28 11:57:22	2	2	1	1	2	1	2	1	1	1
1455	27	2	0	22	1	2014-05-28 11:57:22	2	2	2	2	1	1	1	1	2	1
1456	44	2	0	22	1	2014-05-28 11:57:23	2	2	2	2	1	1	2	1	1	1
1457	42	2	0	22	1	2014-05-28 11:57:23	1	2	2	1	2	1	2	1	1	1
1458	41	2	0	22	1	2014-05-28 11:57:23	2	2	2	2	1	1	1	1	2	1
1459	46	2	0	22	1	2014-05-28 11:57:23	2	2	2	2	1	2	1	1	2	1
1460	48	3	0	22	1	2014-05-28 11:57:23	1	1	2	2	2	1	1	2	2	1
1461	37	1	0	22	1	2014-05-28 11:57:23	2	2	2	2	1	1	1	1	2	1
1462	39	3	0	22	1	2014-05-28 11:57:25	2	2	2	2	1	1	1	2	1	1
1463	49	4	0	22	1	2014-05-28 11:57:26	2	2	1	2	2	1	2	1	1	1
1464	43	3	0	22	1	2014-05-28 11:57:26	2	2	2	2	1	1	1	2	1	1
1465	47	4	0	22	1	2014-05-28 11:57:26	1	2	1	1	1	1	1	2	2	2
1466	40	3	0	22	1	2014-05-28 11:57:26	2	2	1	1	2	1	2	1	1	1
1467	38	1	0	22	1	2014-05-28 11:57:27	2	2	2	2	1	1	1	2	1	1
1468	50	3	0	22	1	2014-05-28 11:57:27	2	2	2	2	1	1	1	2	1	1
1469	12	3	0	22	1	2014-05-28 11:57:27	2	1	2	2	2	1	1	2	2	1
1470	6	3	0	22	1	2014-05-28 11:57:27	2	2	1	1	2	1	2	1	1	1
1471	27	3	0	22	1	2014-05-28 11:57:28	2	2	2	2	1	1	1	1	2	1
1472	44	3	0	22	1	2014-05-28 11:57:28	2	2	2	2	1	1	1	2	1	1
1473	42	3	0	22	1	2014-05-28 11:57:28	1	2	2	1	2	1	2	1	1	1
1474	41	3	0	22	1	2014-05-28 11:57:28	2	2	2	2	1	1	1	1	2	1
1475	46	3	0	22	1	2014-05-28 11:57:28	2	2	2	2	1	2	1	1	2	1
1476	48	4	0	22	1	2014-05-28 11:57:28	1	1	2	2	2	1	1	2	2	1
1477	37	2	0	22	1	2014-05-28 11:57:28	2	2	2	2	1	1	1	1	2	1
1478	39	4	0	22	1	2014-05-28 11:57:31	2	2	2	2	1	1	1	2	1	1
1479	49	1	0	22	1	2014-05-28 11:57:31	2	2	1	2	2	1	2	1	1	1
1480	43	4	0	22	1	2014-05-28 11:57:31	2	2	2	2	1	1	1	2	1	1
1481	47	1	0	22	1	2014-05-28 11:57:31	1	2	1	2	2	1	2	2	2	2
1482	40	4	0	22	1	2014-05-28 11:57:32	2	2	1	1	2	1	2	1	1	1
1483	38	2	0	22	1	2014-05-28 11:57:32	2	2	2	2	1	1	1	2	1	1
1484	50	4	0	22	1	2014-05-28 11:57:32	2	2	2	2	1	1	1	2	1	1
1485	12	4	0	22	1	2014-05-28 11:57:32	2	1	2	2	2	1	1	2	2	1
1486	6	4	0	22	1	2014-05-28 11:57:32	2	2	1	1	2	1	2	1	1	1
1487	27	4	0	22	1	2014-05-28 11:57:33	2	2	2	2	1	1	1	1	2	1
1488	44	4	0	22	1	2014-05-28 11:57:33	2	2	2	2	1	1	2	1	1	1
1489	42	4	0	22	1	2014-05-28 11:57:33	1	2	2	1	2	1	2	1	1	1
1490	46	4	0	22	1	2014-05-28 11:57:33	2	2	2	2	1	2	1	1	2	1
1491	41	4	0	22	1	2014-05-28 11:57:33	2	2	2	2	1	1	1	1	2	1
1492	48	1	0	22	1	2014-05-28 11:57:33	1	1	2	2	2	1	1	2	2	1
1493	37	3	0	22	1	2014-05-28 11:57:33	2	2	2	2	1	1	1	1	2	1
1494	39	1	0	22	1	2014-05-28 11:57:36	2	2	2	2	1	1	1	2	1	1
1495	49	2	0	22	1	2014-05-28 11:57:36	2	2	1	2	2	1	2	1	1	1
1496	43	1	0	22	1	2014-05-28 11:57:36	2	2	2	2	1	1	1	2	1	1
1497	47	2	0	22	1	2014-05-28 11:57:36	1	2	1	2	2	1	1	2	2	2
1498	40	1	0	22	1	2014-05-28 11:57:37	2	2	1	1	2	1	2	1	1	1
1499	38	3	0	22	1	2014-05-28 11:57:37	2	2	2	2	1	1	1	2	1	1
1500	50	1	0	22	1	2014-05-28 11:57:37	2	2	2	2	1	1	1	2	1	1
1501	12	1	0	22	1	2014-05-28 11:57:37	2	1	2	2	2	1	1	2	2	1
1502	6	1	0	22	1	2014-05-28 11:57:37	2	2	1	1	2	1	2	1	1	1
1503	27	1	0	22	1	2014-05-28 11:57:38	2	2	2	2	1	1	1	1	2	1
1504	44	1	0	22	1	2014-05-28 11:57:38	2	2	2	2	1	1	1	2	1	1
1505	42	1	0	22	1	2014-05-28 11:57:38	1	2	2	1	2	1	2	1	1	1
1506	41	1	0	22	1	2014-05-28 11:57:38	2	2	2	2	1	1	1	1	2	1
1507	46	1	0	22	1	2014-05-28 11:57:38	2	2	2	2	1	2	1	1	2	1
1508	37	4	0	22	1	2014-05-28 11:57:38	2	2	2	2	1	1	1	1	2	1
1509	48	2	0	22	1	2014-05-28 11:57:39	1	1	2	2	2	1	1	2	2	1
1510	39	2	0	22	1	2014-05-28 11:57:41	2	2	2	2	1	1	1	2	1	1
1511	49	3	0	22	1	2014-05-28 11:57:41	2	2	1	2	2	1	2	1	1	1
1512	43	2	0	22	1	2014-05-28 11:57:41	2	2	2	2	1	1	1	2	1	1
1513	47	3	0	22	1	2014-05-28 11:57:41	1	2	1	2	1	2	2	2	2	2
1514	40	2	0	22	1	2014-05-28 11:57:42	2	2	1	1	2	1	2	1	1	1
1515	12	2	0	22	1	2014-05-28 11:57:42	2	1	2	2	2	1	1	2	2	1
1516	38	4	0	22	1	2014-05-28 11:57:42	2	2	2	2	1	1	1	2	1	1
1517	50	2	0	22	1	2014-05-28 11:57:42	2	2	2	2	1	1	1	2	1	1
1518	6	2	0	22	1	2014-05-28 11:57:43	2	2	1	1	2	1	2	1	1	1
1519	27	2	0	22	1	2014-05-28 11:57:43	2	2	2	2	1	1	1	1	2	1
1520	44	2	0	22	1	2014-05-28 11:57:43	2	2	2	2	1	1	1	1	1	1
1521	42	2	0	22	1	2014-05-28 11:57:43	1	2	2	1	2	1	2	1	1	1
1522	41	2	0	22	1	2014-05-28 11:57:43	2	2	2	2	1	1	1	1	2	1
1523	46	2	0	22	1	2014-05-28 11:57:43	2	2	2	2	1	2	1	1	2	1
1524	37	1	0	22	1	2014-05-28 11:57:44	2	2	2	2	1	1	1	1	2	1
1525	48	3	0	22	1	2014-05-28 11:57:44	1	1	2	2	2	1	1	2	2	1
1526	39	3	0	22	1	2014-05-28 11:57:46	2	2	2	2	1	1	1	2	1	1
1527	49	4	0	22	1	2014-05-28 11:57:46	2	2	1	2	2	1	2	1	1	1
1528	43	3	0	22	1	2014-05-28 11:57:46	2	2	2	2	1	1	1	2	1	1
1529	47	4	0	22	1	2014-05-28 11:57:46	1	2	1	2	2	2	2	2	2	2
1530	40	3	0	22	1	2014-05-28 11:57:47	2	2	1	1	2	1	2	1	1	1
1531	12	3	0	22	1	2014-05-28 11:57:47	2	1	2	2	2	1	1	2	2	1
1532	50	3	0	22	1	2014-05-28 11:57:47	2	2	2	2	1	1	1	2	1	1
1533	38	1	0	22	1	2014-05-28 11:57:47	2	2	2	2	1	1	1	2	1	1
1534	6	3	0	22	1	2014-05-28 11:57:48	2	2	1	1	2	1	2	1	1	1
1535	27	3	0	22	1	2014-05-28 11:57:48	2	2	2	2	1	1	1	1	2	1
1536	42	3	0	22	1	2014-05-28 11:57:48	1	2	2	1	2	1	2	1	1	1
1537	44	3	0	22	1	2014-05-28 11:57:48	2	2	2	2	1	1	1	1	1	1
1538	46	3	0	22	1	2014-05-28 11:57:48	2	2	2	2	1	2	1	1	2	1
1539	41	3	0	22	1	2014-05-28 11:57:48	2	2	2	2	1	1	1	1	2	1
1540	37	2	0	22	1	2014-05-28 11:57:49	2	2	2	2	1	1	1	1	2	1
1541	48	4	0	22	1	2014-05-28 11:57:49	1	1	2	2	2	1	1	2	2	1
1542	39	4	0	22	1	2014-05-28 11:57:51	2	2	2	2	1	1	1	2	1	1
1543	49	1	0	22	1	2014-05-28 11:57:51	2	2	1	2	2	1	2	1	1	1
1544	43	4	0	22	1	2014-05-28 11:57:51	2	2	2	2	1	1	1	2	1	1
1545	47	0	0	22	1	2014-05-28 11:57:52	2	2	1	2	1	2	2	2	2	2
1546	47	1	0	22	1	2014-05-28 11:57:52	1	2	1	2	1	2	2	2	2	2
1547	40	4	0	22	1	2014-05-28 11:57:52	2	2	1	1	2	1	2	1	1	1
1548	50	4	0	22	1	2014-05-28 11:57:52	2	2	2	2	1	1	1	2	1	1
1549	12	4	0	22	1	2014-05-28 11:57:52	2	1	2	2	2	1	1	2	2	1
1550	38	2	0	22	1	2014-05-28 11:57:52	2	2	2	2	1	1	1	2	1	1
1551	6	4	0	22	1	2014-05-28 11:57:53	2	2	1	1	2	1	2	1	1	1
1552	27	4	0	22	1	2014-05-28 11:57:53	2	2	2	2	1	1	1	1	2	1
1553	42	4	0	22	1	2014-05-28 11:57:53	1	2	2	1	2	1	2	1	1	1
1554	44	4	0	22	1	2014-05-28 11:57:53	2	2	2	2	1	1	1	1	1	1
1555	46	4	0	22	1	2014-05-28 11:57:53	2	2	2	2	1	2	1	1	2	1
1556	41	4	0	22	1	2014-05-28 11:57:54	2	2	2	2	1	1	1	1	2	1
1557	37	3	0	22	1	2014-05-28 11:57:54	2	2	2	2	1	1	1	1	2	1
1558	48	1	0	22	1	2014-05-28 11:57:54	1	1	2	2	2	1	1	2	2	1
1559	39	1	0	22	1	2014-05-28 11:57:56	2	2	2	2	1	1	1	2	1	1
1560	49	2	0	22	1	2014-05-28 11:57:56	2	2	1	2	2	1	2	1	1	1
1561	43	1	0	22	1	2014-05-28 11:57:57	2	2	2	2	1	1	1	2	1	1
1562	47	2	0	22	1	2014-05-28 11:57:57	2	2	1	2	1	2	2	2	2	2
1563	40	1	0	22	1	2014-05-28 11:57:57	2	2	1	1	2	1	2	1	1	1
1564	12	1	0	22	1	2014-05-28 11:57:57	2	1	2	2	2	1	1	2	2	1
1565	38	3	0	22	1	2014-05-28 11:57:57	2	2	2	2	1	1	1	2	1	1
1566	50	1	0	22	1	2014-05-28 11:57:57	2	2	2	2	1	1	1	2	1	1
1567	6	1	0	22	1	2014-05-28 11:57:58	2	2	1	1	2	1	2	1	1	1
1568	27	1	0	22	1	2014-05-28 11:57:58	2	2	2	2	1	1	1	1	2	1
1569	42	1	0	22	1	2014-05-28 11:57:58	1	2	2	1	2	1	2	1	1	1
1570	46	1	0	22	1	2014-05-28 11:57:58	2	2	2	2	1	2	1	1	2	1
1571	44	1	0	22	1	2014-05-28 11:57:59	2	2	2	2	1	1	1	1	1	1
1572	41	1	0	22	1	2014-05-28 11:57:59	2	2	2	2	1	1	1	1	2	1
1573	37	4	0	22	1	2014-05-28 11:57:59	2	2	2	2	1	1	1	1	2	1
1574	48	2	0	22	1	2014-05-28 11:57:59	1	1	2	2	2	1	1	2	2	1
1575	48	0	0	22	1	2014-05-28 11:58:01	1	1	2	2	2	1	1	2	2	1
