# Supplementary material for: Collective Intelligence: Aggregation of Information from Neighbors in a Guessing Game
Source: PLoS One. 2016 Apr 19;11(4):e0153586. doi: 10.1371/journal.pone.0153586 (PMC4836688; doi:10.1371/journal.pone.0153586)
Supplement: S1 Data — Data collected during experimental sessions. (ZIP) [file pone.0153586.s005.zip › data/Exp2/automata_Game1.csv]

//Solitary Game Initial Code: line#	userID	automataID	donotknowwhat	room#	setup	actiontime	Word//
46	37	0	1	20	1	2014-05-28 11:30:17	1	2	1	1	2	1	2	1	1	2
52	38	0	1	20	1	2014-05-28 11:30:25	1	1	2	1	2	1	1	1	1	2
58	39	0	1	20	1	2014-05-28 11:30:27	1	1	2	2	1	1	2	2	2	1
64	40	0	1	20	1	2014-05-28 11:30:32	2	1	2	2	2	2	1	1	2	2
70	41	0	1	20	1	2014-05-28 11:30:32	2	1	2	2	2	2	1	1	2	2
76	42	0	1	20	1	2014-05-28 11:30:33	2	2	2	2	2	1	2	1	2	1
82	12	0	1	20	1	2014-05-28 11:30:34	1	1	2	2	1	2	1	1	1	1
88	43	0	1	20	1	2014-05-28 11:30:35	2	2	2	2	1	2	2	1	1	2
94	6	0	1	20	1	2014-05-28 11:30:38	2	2	1	2	2	2	1	1	1	2
100	44	0	1	20	1	2014-05-28 11:30:53	2	2	2	2	1	2	1	2	1	1
106	45	0	1	20	1	2014-05-28 11:31:37	1	1	2	2	2	1	1	2	2	1
112	46	0	1	20	1	2014-05-28 11:31:47	1	2	2	2	1	2	2	2	1	1
118	47	0	1	20	1	2014-05-28 11:31:52	1	1	1	2	1	1	1	1	2	2
142	48	0	1	20	1	2014-05-28 11:32:21	1	2	1	1	2	2	2	2	1	1
192	49	0	1	20	1	2014-05-28 11:32:42	2	2	1	1	1	1	1	2	2	2
210	50	0	1	20	1	2014-05-28 11:32:46	2	1	2	2	1	1	2	1	2	2
347	51	0	1	20	1	2014-05-28 11:33:45	1	2	1	2	1	1	1	1	1	2
472	27	0	1	20	1	2014-05-28 11:34:31	2	2	2	2	1	2	2	1	2	1
737	52	0	1	21	1	2014-05-28 11:36:55	1	1	2	1	1	1	1	1	2	1
763	19	0	1	21	1	2014-05-28 11:37:26	2	2	1	2	2	2	2	2	1	1
//Solitary Game Initial Code: line#	userID	automataID	donotknowwhat	room#	setup	actiontime	Word//
47	37	0	1	20	1	2014-05-28 11:30:17	1	0	0	1	0	0	2	0	1	2
48	37	1	1	20	1	2014-05-28 11:30:17	1	2	1	1	2	1	1	1	2	1
49	37	2	1	20	1	2014-05-28 11:30:17	2	2	1	1	2	1	2	1	1	2
50	37	3	1	20	1	2014-05-28 11:30:17	1	2	1	2	2	1	2	2	1	2
51	37	4	1	20	1	2014-05-28 11:30:17	2	2	1	1	2	2	2	1	1	1
53	38	0	1	20	1	2014-05-28 11:30:25	1	1	0	1	2	0	1	0	0	0
54	38	1	1	20	1	2014-05-28 11:30:25	2	1	2	2	1	1	2	1	1	2
55	38	2	1	20	1	2014-05-28 11:30:25	1	1	1	1	2	1	2	2	1	2
56	38	3	1	20	1	2014-05-28 11:30:25	1	1	2	2	2	2	1	1	1	1
57	38	4	1	20	1	2014-05-28 11:30:25	2	1	1	2	2	1	1	1	1	1
59	39	0	1	20	1	2014-05-28 11:30:27	1	0	0	0	0	0	2	2	2	1
60	39	1	1	20	1	2014-05-28 11:30:27	2	1	2	2	1	1	1	2	1	2
61	39	2	1	20	1	2014-05-28 11:30:27	2	2	2	2	1	1	2	1	2	2
62	39	3	1	20	1	2014-05-28 11:30:27	1	1	2	2	1	1	1	2	2	1
63	39	4	1	20	1	2014-05-28 11:30:27	1	1	2	2	1	1	1	2	2	1
65	40	0	1	20	1	2014-05-28 11:30:32	0	1	0	2	2	0	1	1	0	0
66	40	1	1	20	1	2014-05-28 11:30:32	2	2	2	1	1	2	1	1	2	2
67	40	2	1	20	1	2014-05-28 11:30:32	2	1	1	2	2	1	1	1	2	2
68	40	3	1	20	1	2014-05-28 11:30:32	2	1	2	2	2	2	2	1	2	2
69	40	4	1	20	1	2014-05-28 11:30:32	1	1	2	1	2	2	2	1	2	2
71	41	0	1	20	1	2014-05-28 11:30:32	0	1	0	2	2	0	1	1	0	0
72	41	1	1	20	1	2014-05-28 11:30:32	2	2	2	1	1	2	1	1	2	2
73	41	2	1	20	1	2014-05-28 11:30:32	2	1	1	2	2	1	1	1	2	2
74	41	3	1	20	1	2014-05-28 11:30:32	2	1	2	2	2	2	2	1	2	2
75	41	4	1	20	1	2014-05-28 11:30:32	1	1	2	1	2	2	2	1	2	2
77	42	0	1	20	1	2014-05-28 11:30:33	0	2	0	2	2	0	2	0	2	0
78	42	1	1	20	1	2014-05-28 11:30:33	2	1	2	2	2	1	2	1	1	1
79	42	2	1	20	1	2014-05-28 11:30:33	2	2	2	1	2	1	2	2	1	1
80	42	3	1	20	1	2014-05-28 11:30:33	2	2	2	2	2	2	2	1	2	2
81	42	4	1	20	1	2014-05-28 11:30:33	2	2	2	2	2	2	1	1	2	1
83	12	0	1	20	1	2014-05-28 11:30:34	1	0	2	0	0	2	0	1	0	1
84	12	1	1	20	1	2014-05-28 11:30:34	2	1	1	2	1	2	1	1	1	1
85	12	2	1	20	1	2014-05-28 11:30:34	2	1	2	2	1	2	1	1	2	1
86	12	3	1	20	1	2014-05-28 11:30:34	1	1	1	2	1	2	2	2	1	1
87	12	4	1	20	1	2014-05-28 11:30:34	1	1	2	2	1	2	2	1	1	1
89	43	0	1	20	1	2014-05-28 11:30:35	2	2	2	2	1	0	0	0	0	0
90	43	1	1	20	1	2014-05-28 11:30:35	1	1	1	1	2	2	2	1	1	2
91	43	2	1	20	1	2014-05-28 11:30:35	2	2	2	2	2	2	2	2	1	2
92	43	3	1	20	1	2014-05-28 11:30:35	1	2	1	1	1	1	1	1	1	2
93	43	4	1	20	1	2014-05-28 11:30:35	2	2	2	2	1	2	2	1	1	2
95	6	0	1	20	1	2014-05-28 11:30:38	0	0	1	0	2	2	1	0	0	2
96	6	1	1	20	1	2014-05-28 11:30:38	2	2	1	2	1	1	2	1	1	1
97	6	2	1	20	1	2014-05-28 11:30:38	2	1	1	1	2	2	1	1	1	2
98	6	3	1	20	1	2014-05-28 11:30:38	2	2	2	2	2	2	1	1	1	2
99	6	4	1	20	1	2014-05-28 11:30:38	2	1	1	2	1	2	1	1	1	2
101	44	0	1	20	1	2014-05-28 11:30:53	2	0	0	2	1	2	1	0	0	0
102	44	1	1	20	1	2014-05-28 11:30:53	2	2	2	2	2	2	1	2	1	1
103	44	2	1	20	1	2014-05-28 11:30:53	2	1	1	2	1	1	1	2	1	1
104	44	3	1	20	1	2014-05-28 11:30:53	2	2	2	2	2	2	1	2	2	2
105	44	4	1	20	1	2014-05-28 11:30:53	2	2	2	2	1	1	1	1	1	1
107	45	0	1	20	1	2014-05-28 11:31:37	0	1	0	0	2	0	1	2	2	0
108	45	1	1	20	1	2014-05-28 11:31:37	1	2	2	2	1	1	2	1	2	1
109	45	2	1	20	1	2014-05-28 11:31:37	2	2	1	2	2	1	2	1	2	1
110	45	3	1	20	1	2014-05-28 11:31:37	1	1	2	1	2	1	1	2	1	1
111	45	4	1	20	1	2014-05-28 11:31:37	1	2	2	2	2	1	2	1	1	1
113	46	0	1	20	1	2014-05-28 11:31:47	1	2	0	2	1	0	0	0	0	1
114	46	1	1	20	1	2014-05-28 11:31:47	2	2	2	1	1	2	2	2	1	2
115	46	2	1	20	1	2014-05-28 11:31:47	1	2	2	2	1	1	2	2	1	2
116	46	3	1	20	1	2014-05-28 11:31:47	2	1	1	2	1	2	2	2	2	1
117	46	4	1	20	1	2014-05-28 11:31:47	1	2	2	1	1	2	2	2	1	1
119	47	0	1	20	1	2014-05-28 11:31:52	0	1	1	0	0	0	1	0	2	2
120	47	1	1	20	1	2014-05-28 11:31:52	1	1	2	2	1	1	2	1	1	2
121	47	2	1	20	1	2014-05-28 11:31:52	1	1	1	2	1	1	1	2	2	1
122	47	3	1	20	1	2014-05-28 11:31:52	2	1	1	2	2	1	1	1	1	2
123	47	4	1	20	1	2014-05-28 11:31:52	1	1	1	2	2	1	1	1	2	1
143	48	0	1	20	1	2014-05-28 11:32:21	1	0	0	0	0	2	2	2	1	0
144	48	1	1	20	1	2014-05-28 11:32:21	2	2	1	1	2	1	2	2	2	1
145	48	2	1	20	1	2014-05-28 11:32:21	1	2	1	1	2	2	2	1	1	2
146	48	3	1	20	1	2014-05-28 11:32:21	1	2	1	2	2	2	2	2	1	1
147	48	4	1	20	1	2014-05-28 11:32:21	2	2	1	1	2	1	2	2	1	1
193	49	0	1	20	1	2014-05-28 11:32:42	0	0	1	1	0	1	0	0	2	2
194	49	1	1	20	1	2014-05-28 11:32:42	2	2	1	2	1	2	1	2	1	1
195	49	2	1	20	1	2014-05-28 11:32:42	2	2	1	1	2	1	2	1	2	1
196	49	3	1	20	1	2014-05-28 11:32:42	2	2	1	2	1	2	1	2	2	2
197	49	4	1	20	1	2014-05-28 11:32:42	2	2	2	2	2	1	1	2	2	2
211	50	0	1	20	1	2014-05-28 11:32:46	0	1	0	0	1	1	2	0	0	2
212	50	1	1	20	1	2014-05-28 11:32:46	2	2	2	2	2	1	1	1	2	2
213	50	2	1	20	1	2014-05-28 11:32:46	1	1	2	2	1	1	1	1	2	2
214	50	3	1	20	1	2014-05-28 11:32:46	2	1	2	1	1	2	2	1	2	2
215	50	4	1	20	1	2014-05-28 11:32:46	2	1	2	2	1	1	2	1	2	2
348	51	0	1	20	1	2014-05-28 11:33:45	0	0	0	2	1	0	1	0	1	2
349	51	1	1	20	1	2014-05-28 11:33:45	1	2	1	2	2	1	2	1	1	2
350	51	2	1	20	1	2014-05-28 11:33:45	1	2	1	1	1	1	2	1	2	1
351	51	3	1	20	1	2014-05-28 11:33:45	2	2	1	2	1	1	1	1	1	2
352	51	4	1	20	1	2014-05-28 11:33:45	2	2	1	1	2	1	1	1	2	2
473	27	0	1	20	1	2014-05-28 11:34:31	2	0	0	0	0	2	0	1	2	1
474	27	1	1	20	1	2014-05-28 11:34:31	1	2	2	2	1	1	2	1	1	2
475	27	2	1	20	1	2014-05-28 11:34:31	2	2	1	2	1	1	2	1	2	2
476	27	3	1	20	1	2014-05-28 11:34:31	2	1	2	1	1	2	2	1	2	1
477	27	4	1	20	1	2014-05-28 11:34:31	2	2	2	2	2	1	2	1	2	1
738	52	0	1	21	1	2014-05-28 11:36:55	1	0	2	0	0	1	1	0	2	0
739	52	1	1	21	1	2014-05-28 11:36:55	1	1	1	1	1	2	2	1	2	1
740	52	2	1	21	1	2014-05-28 11:36:55	1	1	2	2	1	1	1	1	2	1
741	52	3	1	21	1	2014-05-28 11:36:55	2	1	2	1	1	1	1	1	2	2
742	52	4	1	21	1	2014-05-28 11:36:55	1	1	2	1	1	2	1	1	2	1
764	19	0	1	21	1	2014-05-28 11:37:26	2	0	1	0	0	0	2	0	1	1
765	19	1	1	21	1	2014-05-28 11:37:26	2	2	2	2	2	2	1	2	2	2
766	19	2	1	21	1	2014-05-28 11:37:26	1	2	1	2	2	2	1	1	2	1
767	19	3	1	21	1	2014-05-28 11:37:26	2	1	2	2	2	2	2	2	1	2
768	19	4	1	21	1	2014-05-28 11:37:26	2	2	2	1	1	2	2	2	1	1
//Solitary Game Initial Code: line#	userID	automataID	donotknowwhat	room#	setup	actiontime	Word
124	43	0	0	20	1	2014-05-28 11:32:07	2	2	2	2	1	1	2	1	2	1
125	43	2	0	20	1	2014-05-28 11:32:07	2	2	2	1	2	1	2	1	1	2
126	6	0	0	20	1	2014-05-28 11:32:10	1	1	1	2	2	2	1	1	2	2
127	6	2	0	20	1	2014-05-28 11:32:10	1	2	1	1	1	2	1	1	1	1
128	40	0	0	20	1	2014-05-28 11:32:11	2	1	1	2	2	2	1	1	1	2
129	40	2	0	20	1	2014-05-28 11:32:11	2	1	2	2	1	2	2	1	1	2
130	39	0	0	20	1	2014-05-28 11:32:12	1	2	1	1	1	1	2	2	2	1
131	39	2	0	20	1	2014-05-28 11:32:12	2	2	1	2	1	1	2	2	2	1
132	43	3	0	20	1	2014-05-28 11:32:12	2	1	2	2	1	2	2	1	1	2
133	12	0	0	20	1	2014-05-28 11:32:13	1	2	2	2	2	2	2	1	2	1
134	12	2	0	20	1	2014-05-28 11:32:13	1	1	2	2	1	2	1	1	1	1
135	6	3	0	20	1	2014-05-28 11:32:16	2	1	1	2	2	2	2	1	1	2
136	40	3	0	20	1	2014-05-28 11:32:16	2	1	2	2	2	2	1	1	2	2
137	39	3	0	20	1	2014-05-28 11:32:17	1	2	2	2	1	1	1	2	2	2
138	43	4	0	20	1	2014-05-28 11:32:18	2	2	2	2	1	1	2	1	1	2
139	12	3	0	20	1	2014-05-28 11:32:18	2	1	2	2	1	2	1	1	2	1
140	37	0	0	20	1	2014-05-28 11:32:20	1	2	2	1	1	1	2	2	1	2
141	37	2	0	20	1	2014-05-28 11:32:20	1	2	2	2	1	1	2	2	2	2
148	6	4	0	20	1	2014-05-28 11:32:21	1	2	1	2	2	1	2	1	1	1
149	40	4	0	20	1	2014-05-28 11:32:21	2	2	2	2	2	2	1	1	1	2
150	39	4	0	20	1	2014-05-28 11:32:22	1	1	1	2	1	1	1	2	2	2
151	43	1	0	20	1	2014-05-28 11:32:23	2	2	2	1	1	1	2	1	1	2
152	12	4	0	20	1	2014-05-28 11:32:23	2	1	2	2	1	2	2	1	2	1
153	39	0	0	20	1	2014-05-28 11:32:25	1	1	2	1	1	1	2	2	2	1
154	44	0	0	20	1	2014-05-28 11:32:25	2	1	1	2	1	2	1	1	1	1
155	44	2	0	20	1	2014-05-28 11:32:25	2	1	1	2	2	2	1	2	1	1
156	37	3	0	20	1	2014-05-28 11:32:26	1	2	1	2	1	1	2	2	2	2
157	6	1	0	20	1	2014-05-28 11:32:26	1	2	1	2	2	1	1	1	1	2
158	12	0	0	20	1	2014-05-28 11:32:26	1	1	2	2	2	2	1	1	1	1
159	40	1	0	20	1	2014-05-28 11:32:26	2	1	2	2	2	2	2	1	2	2
160	39	1	0	20	1	2014-05-28 11:32:27	2	2	2	1	1	1	1	2	2	2
161	40	0	0	20	1	2014-05-28 11:32:28	2	1	2	2	2	2	1	1	1	2
162	43	2	0	20	1	2014-05-28 11:32:28	2	2	2	2	1	2	2	1	1	2
163	12	1	0	20	1	2014-05-28 11:32:29	1	1	2	2	1	2	1	1	2	1
164	43	0	0	20	1	2014-05-28 11:32:29	2	2	2	2	1	1	2	1	1	2
165	44	3	0	20	1	2014-05-28 11:32:30	2	2	2	2	1	1	1	2	1	1
166	37	4	0	20	1	2014-05-28 11:32:31	1	2	1	1	1	1	2	2	2	2
167	6	2	0	20	1	2014-05-28 11:32:31	1	2	1	2	2	2	2	1	1	2
168	40	2	0	20	1	2014-05-28 11:32:31	2	2	2	2	2	2	1	1	2	2
169	39	2	0	20	1	2014-05-28 11:32:32	1	2	2	1	1	1	1	2	2	1
170	6	0	0	20	1	2014-05-28 11:32:33	1	2	1	2	2	2	1	1	2	2
171	43	3	0	20	1	2014-05-28 11:32:33	2	2	2	1	1	1	2	1	1	2
172	12	2	0	20	1	2014-05-28 11:32:34	2	1	2	2	1	2	1	1	2	1
173	41	0	0	20	1	2014-05-28 11:32:35	1	1	2	2	2	1	1	1	2	2
174	41	2	0	20	1	2014-05-28 11:32:35	1	1	1	2	2	2	1	1	2	2
175	44	4	0	20	1	2014-05-28 11:32:35	2	1	1	2	2	1	1	2	1	1
176	37	1	0	20	1	2014-05-28 11:32:36	1	2	2	2	1	1	2	2	2	2
177	6	3	0	20	1	2014-05-28 11:32:36	1	2	1	2	2	1	2	1	1	1
178	40	3	0	20	1	2014-05-28 11:32:37	2	1	2	2	2	2	2	1	1	2
179	38	0	0	20	1	2014-05-28 11:32:37	1	1	1	1	2	1	1	1	2	1
180	38	2	0	20	1	2014-05-28 11:32:37	1	1	2	2	2	1	2	1	2	2
181	40	0	0	20	1	2014-05-28 11:32:37	2	1	2	2	2	2	1	1	2	2
182	39	3	0	20	1	2014-05-28 11:32:38	2	1	2	1	1	1	1	2	2	1
183	43	4	0	20	1	2014-05-28 11:32:38	2	2	2	2	1	2	2	1	1	2
184	42	0	0	20	1	2014-05-28 11:32:38	1	2	1	2	2	1	2	1	2	1
185	42	2	0	20	1	2014-05-28 11:32:38	2	2	1	1	2	1	2	1	2	1
186	12	3	0	20	1	2014-05-28 11:32:39	1	1	2	2	1	2	1	1	1	1
187	6	0	0	20	1	2014-05-28 11:32:39	1	2	1	2	2	2	1	1	1	2
188	41	3	0	20	1	2014-05-28 11:32:40	1	1	2	2	2	1	1	1	2	2
189	44	1	0	20	1	2014-05-28 11:32:40	2	1	1	2	2	2	1	2	1	1
190	37	2	0	20	1	2014-05-28 11:32:41	1	2	2	1	1	1	2	2	2	2
191	6	4	0	20	1	2014-05-28 11:32:41	1	2	1	2	2	1	2	1	1	2
198	40	4	0	20	1	2014-05-28 11:32:42	2	1	2	2	2	2	1	1	2	2
199	39	0	0	20	1	2014-05-28 11:32:42	2	1	1	1	1	1	2	2	2	1
200	38	3	0	20	1	2014-05-28 11:32:42	1	1	2	2	2	1	2	2	2	1
201	6	0	0	20	1	2014-05-28 11:32:42	1	2	1	2	2	2	2	1	1	2
202	39	4	0	20	1	2014-05-28 11:32:43	1	1	1	1	1	1	1	2	2	1
203	43	1	0	20	1	2014-05-28 11:32:43	2	2	2	2	1	1	2	1	1	2
204	42	3	0	20	1	2014-05-28 11:32:43	2	2	1	1	2	1	2	1	1	1
205	12	4	0	20	1	2014-05-28 11:32:44	1	1	2	2	1	2	1	1	1	1
206	44	2	0	20	1	2014-05-28 11:32:45	2	1	1	2	1	2	1	1	1	1
207	41	4	0	20	1	2014-05-28 11:32:45	2	1	2	2	2	1	1	1	2	2
208	37	3	0	20	1	2014-05-28 11:32:46	1	2	2	1	1	1	2	2	2	2
209	6	1	0	20	1	2014-05-28 11:32:46	1	2	1	2	2	1	2	1	1	2
216	40	1	0	20	1	2014-05-28 11:32:47	2	1	2	2	2	2	1	1	1	2
217	38	4	0	20	1	2014-05-28 11:32:47	2	1	2	1	1	1	2	1	2	2
218	39	1	0	20	1	2014-05-28 11:32:48	1	1	1	1	1	1	2	2	2	1
219	43	2	0	20	1	2014-05-28 11:32:48	2	2	2	2	1	1	2	1	1	2
220	42	4	0	20	1	2014-05-28 11:32:48	2	2	1	1	2	1	2	1	1	1
221	12	1	0	20	1	2014-05-28 11:32:49	1	1	2	2	1	2	1	1	1	1
222	44	3	0	20	1	2014-05-28 11:32:50	2	1	1	2	1	2	1	1	1	1
223	41	1	0	20	1	2014-05-28 11:32:51	2	1	2	2	2	2	1	1	2	2
224	37	4	0	20	1	2014-05-28 11:32:51	1	2	2	1	1	1	2	2	2	2
225	40	0	0	20	1	2014-05-28 11:32:51	2	1	2	2	2	2	1	1	1	2
226	6	2	0	20	1	2014-05-28 11:32:51	1	2	1	2	2	1	2	1	1	1
227	40	2	0	20	1	2014-05-28 11:32:52	2	1	2	2	2	2	1	1	2	2
228	38	1	0	20	1	2014-05-28 11:32:52	2	1	2	2	2	1	1	1	2	2
229	6	0	0	20	1	2014-05-28 11:32:52	1	2	1	2	2	1	2	1	1	2
230	39	2	0	20	1	2014-05-28 11:32:53	1	1	1	1	1	1	1	2	2	1
231	43	0	0	20	1	2014-05-28 11:32:53	2	2	2	2	1	1	2	1	1	2
232	43	3	0	20	1	2014-05-28 11:32:53	2	2	2	2	1	1	2	1	1	2
233	39	0	0	20	1	2014-05-28 11:32:53	1	1	1	1	1	1	2	2	2	1
234	42	1	0	20	1	2014-05-28 11:32:54	2	2	1	1	2	1	2	1	1	1
235	12	2	0	20	1	2014-05-28 11:32:54	1	1	2	2	1	2	1	1	1	1
236	44	4	0	20	1	2014-05-28 11:32:55	2	1	1	2	2	2	1	1	1	1
237	41	2	0	20	1	2014-05-28 11:32:56	1	1	2	2	2	1	1	1	2	2
238	37	1	0	20	1	2014-05-28 11:32:56	1	2	2	1	1	1	2	2	2	2
239	6	3	0	20	1	2014-05-28 11:32:57	1	2	1	2	2	1	2	1	1	2
240	40	3	0	20	1	2014-05-28 11:32:57	2	1	2	2	2	2	1	1	1	2
241	38	2	0	20	1	2014-05-28 11:32:57	1	1	2	2	2	1	2	1	2	1
242	37	0	0	20	1	2014-05-28 11:32:57	1	2	2	1	1	1	2	2	1	2
243	39	3	0	20	1	2014-05-28 11:32:58	1	1	1	1	1	1	1	2	2	1
244	43	4	0	20	1	2014-05-28 11:32:58	2	2	2	2	1	1	2	1	1	2
245	42	2	0	20	1	2014-05-28 11:32:59	2	2	1	1	2	1	2	1	1	1
246	12	3	0	20	1	2014-05-28 11:32:59	1	1	2	2	1	2	1	1	1	1
247	44	1	0	20	1	2014-05-28 11:33:00	2	1	1	2	1	2	1	1	1	1
248	41	3	0	20	1	2014-05-28 11:33:01	1	1	2	2	2	1	1	1	2	2
249	37	2	0	20	1	2014-05-28 11:33:01	1	2	2	1	1	1	2	2	2	2
250	6	4	0	20	1	2014-05-28 11:33:02	1	2	1	2	2	1	2	1	1	1
251	40	4	0	20	1	2014-05-28 11:33:02	2	1	2	2	2	2	1	1	2	2
252	38	3	0	20	1	2014-05-28 11:33:02	2	1	2	1	1	1	2	1	2	2
253	39	4	0	20	1	2014-05-28 11:33:03	1	1	1	1	1	1	2	2	2	1
254	43	1	0	20	1	2014-05-28 11:33:04	2	2	2	2	1	1	2	1	1	2
255	42	3	0	20	1	2014-05-28 11:33:04	2	2	1	2	2	1	2	1	1	1
256	12	4	0	20	1	2014-05-28 11:33:04	1	1	2	2	1	2	1	1	1	1
257	44	2	0	20	1	2014-05-28 11:33:05	2	1	1	2	2	2	1	1	1	1
258	41	4	0	20	1	2014-05-28 11:33:06	1	1	2	2	2	1	1	1	2	2
259	37	3	0	20	1	2014-05-28 11:33:06	1	2	2	1	1	1	2	2	2	2
260	6	1	0	20	1	2014-05-28 11:33:07	1	2	1	2	2	1	2	1	1	2
261	42	0	0	20	1	2014-05-28 11:33:07	2	2	1	2	2	1	2	1	1	1
262	40	1	0	20	1	2014-05-28 11:33:07	2	1	2	2	2	2	1	1	2	2
263	38	4	0	20	1	2014-05-28 11:33:07	1	1	2	1	2	1	1	1	2	1
264	43	0	0	20	1	2014-05-28 11:33:07	2	2	2	2	1	1	2	1	1	2
265	39	1	0	20	1	2014-05-28 11:33:08	1	1	1	1	1	1	2	2	2	1
266	37	0	0	20	1	2014-05-28 11:33:09	1	2	2	1	1	1	2	2	2	2
267	43	2	0	20	1	2014-05-28 11:33:09	2	2	2	2	1	1	2	1	1	2
268	42	4	0	20	1	2014-05-28 11:33:09	2	2	1	1	2	1	2	1	1	1
269	12	1	0	20	1	2014-05-28 11:33:09	1	1	2	2	1	2	1	1	1	1
270	44	3	0	20	1	2014-05-28 11:33:10	2	1	1	2	2	2	1	1	1	1
271	41	1	0	20	1	2014-05-28 11:33:11	1	1	2	2	2	1	1	1	2	2
272	37	4	0	20	1	2014-05-28 11:33:12	1	2	2	1	1	1	2	2	2	2
273	6	2	0	20	1	2014-05-28 11:33:12	1	2	1	2	2	1	2	1	1	1
274	40	2	0	20	1	2014-05-28 11:33:12	2	1	2	2	2	2	1	1	2	2
275	38	1	0	20	1	2014-05-28 11:33:12	1	1	2	1	2	1	1	1	2	2
276	39	2	0	20	1	2014-05-28 11:33:13	1	1	1	1	1	1	2	2	2	1
277	42	1	0	20	1	2014-05-28 11:33:14	2	2	1	2	2	1	2	1	1	1
278	43	3	0	20	1	2014-05-28 11:33:14	2	2	2	2	1	1	2	1	1	2
279	12	2	0	20	1	2014-05-28 11:33:14	1	1	2	2	1	2	1	1	1	1
280	44	4	0	20	1	2014-05-28 11:33:15	2	1	1	2	2	2	1	1	1	1
281	41	2	0	20	1	2014-05-28 11:33:16	1	1	2	2	2	1	1	1	2	2
282	37	1	0	20	1	2014-05-28 11:33:17	1	2	2	1	1	1	2	2	2	2
283	40	0	0	20	1	2014-05-28 11:33:17	2	1	2	2	2	2	1	1	2	2
284	6	3	0	20	1	2014-05-28 11:33:17	1	2	1	2	2	1	2	1	1	1
285	40	3	0	20	1	2014-05-28 11:33:17	2	1	2	2	2	2	1	1	2	2
286	38	2	0	20	1	2014-05-28 11:33:18	1	1	1	1	2	1	1	1	2	1
287	39	3	0	20	1	2014-05-28 11:33:18	1	1	1	1	1	1	2	2	2	1
288	42	2	0	20	1	2014-05-28 11:33:19	2	2	1	2	2	1	2	1	1	1
289	43	4	0	20	1	2014-05-28 11:33:19	2	2	2	2	1	1	2	1	1	2
290	12	3	0	20	1	2014-05-28 11:33:19	1	1	2	2	1	2	1	1	1	1
291	44	1	0	20	1	2014-05-28 11:33:21	2	1	1	2	1	2	1	1	1	1
292	41	3	0	20	1	2014-05-28 11:33:21	1	1	2	2	2	1	1	1	2	2
293	37	2	0	20	1	2014-05-28 11:33:22	1	2	2	1	1	1	2	2	2	2
294	6	4	0	20	1	2014-05-28 11:33:23	1	2	1	2	2	1	2	1	1	1
295	40	4	0	20	1	2014-05-28 11:33:23	2	1	2	2	2	2	1	1	2	2
296	38	3	0	20	1	2014-05-28 11:33:23	1	1	1	1	2	1	1	1	2	1
297	39	4	0	20	1	2014-05-28 11:33:24	1	1	1	1	1	1	2	2	2	1
298	42	3	0	20	1	2014-05-28 11:33:24	2	2	1	2	2	1	2	1	1	1
299	41	0	0	20	1	2014-05-28 11:33:24	1	1	1	2	2	1	1	1	2	2
300	43	1	0	20	1	2014-05-28 11:33:24	2	2	2	2	1	1	2	1	1	2
301	12	4	0	20	1	2014-05-28 11:33:24	1	1	2	2	1	2	1	1	1	1
302	44	2	0	20	1	2014-05-28 11:33:26	2	1	1	2	1	2	1	1	1	1
303	41	4	0	20	1	2014-05-28 11:33:26	1	1	2	2	2	1	1	1	2	2
304	37	3	0	20	1	2014-05-28 11:33:27	1	2	2	1	1	1	2	2	2	2
305	6	1	0	20	1	2014-05-28 11:33:28	1	2	1	2	2	1	2	1	1	1
306	40	1	0	20	1	2014-05-28 11:33:28	2	1	2	2	2	2	1	1	2	2
307	38	4	0	20	1	2014-05-28 11:33:28	1	1	1	1	2	1	1	1	2	1
308	39	1	0	20	1	2014-05-28 11:33:29	1	1	1	1	1	1	2	2	2	1
309	42	4	0	20	1	2014-05-28 11:33:29	2	2	1	2	2	1	2	1	1	1
310	43	2	0	20	1	2014-05-28 11:33:29	2	2	2	2	1	1	2	1	1	2
311	12	1	0	20	1	2014-05-28 11:33:29	1	1	2	2	2	2	1	1	1	1
312	44	3	0	20	1	2014-05-28 11:33:31	2	1	1	2	1	2	1	1	1	1
313	41	1	0	20	1	2014-05-28 11:33:31	1	1	1	2	2	1	1	1	2	2
314	37	4	0	20	1	2014-05-28 11:33:32	1	2	2	1	1	1	2	2	2	2
315	6	2	0	20	1	2014-05-28 11:33:33	1	2	1	2	2	1	2	1	1	1
316	40	2	0	20	1	2014-05-28 11:33:33	2	1	2	2	2	2	1	1	2	2
317	38	1	0	20	1	2014-05-28 11:33:33	1	1	1	1	2	1	1	1	2	1
318	39	2	0	20	1	2014-05-28 11:33:34	1	1	1	1	1	1	2	2	2	1
319	42	1	0	20	1	2014-05-28 11:33:34	2	2	1	2	2	1	2	1	1	1
320	12	2	0	20	1	2014-05-28 11:33:34	1	1	2	2	2	2	1	1	1	1
321	44	4	0	20	1	2014-05-28 11:33:36	2	1	1	2	1	2	1	1	1	1
322	44	0	0	20	1	2014-05-28 11:33:36	2	2	1	2	1	2	1	1	1	1
323	41	2	0	20	1	2014-05-28 11:33:36	1	1	2	2	2	1	1	1	2	2
324	47	0	0	20	1	2014-05-28 11:33:37	2	1	1	1	1	2	2	2	2	1
325	47	2	0	20	1	2014-05-28 11:33:37	1	1	2	2	1	2	1	2	1	1
326	37	1	0	20	1	2014-05-28 11:33:37	1	2	2	1	1	1	2	2	2	2
327	43	3	0	20	1	2014-05-28 11:33:37	2	2	2	2	1	1	2	1	1	2
328	6	3	0	20	1	2014-05-28 11:33:38	1	2	1	2	2	1	2	1	1	1
329	40	3	0	20	1	2014-05-28 11:33:38	2	1	2	2	2	2	1	1	2	2
330	38	2	0	20	1	2014-05-28 11:33:38	1	1	1	1	2	1	1	1	2	1
331	39	3	0	20	1	2014-05-28 11:33:39	1	1	1	1	1	1	2	2	2	1
332	42	2	0	20	1	2014-05-28 11:33:39	2	2	1	2	2	1	2	1	1	1
333	12	3	0	20	1	2014-05-28 11:33:39	1	1	2	2	2	2	1	1	1	1
334	41	0	0	20	1	2014-05-28 11:33:40	2	1	1	2	2	1	1	1	2	2
335	43	4	0	20	1	2014-05-28 11:33:40	2	2	2	2	1	1	2	1	1	2
336	44	1	0	20	1	2014-05-28 11:33:41	2	1	1	2	1	2	1	1	1	1
337	41	3	0	20	1	2014-05-28 11:33:41	1	1	1	2	2	1	1	1	2	2
338	47	3	0	20	1	2014-05-28 11:33:42	2	1	2	1	1	1	2	2	1	2
339	42	0	0	20	1	2014-05-28 11:33:42	2	2	1	2	2	1	2	1	1	1
340	37	2	0	20	1	2014-05-28 11:33:42	1	2	2	1	1	1	2	2	2	2
341	6	4	0	20	1	2014-05-28 11:33:43	1	2	1	2	2	1	2	1	1	2
342	40	4	0	20	1	2014-05-28 11:33:43	2	1	2	2	2	2	1	1	2	2
343	38	3	0	20	1	2014-05-28 11:33:43	1	1	1	1	2	1	1	1	2	1
344	39	4	0	20	1	2014-05-28 11:33:44	1	1	1	1	1	1	2	2	2	1
345	42	3	0	20	1	2014-05-28 11:33:44	2	2	1	2	2	1	2	1	1	1
346	12	4	0	20	1	2014-05-28 11:33:44	1	1	2	2	2	2	1	1	1	1
353	44	2	0	20	1	2014-05-28 11:33:46	2	2	1	2	1	2	1	1	1	1
354	41	4	0	20	1	2014-05-28 11:33:47	1	1	1	2	2	1	1	1	2	2
355	47	4	0	20	1	2014-05-28 11:33:47	1	1	2	1	1	1	1	2	1	1
356	43	1	0	20	1	2014-05-28 11:33:47	2	2	2	2	1	1	2	1	1	2
357	37	3	0	20	1	2014-05-28 11:33:47	1	2	2	1	1	1	2	2	2	2
358	40	1	0	20	1	2014-05-28 11:33:48	2	1	2	2	2	2	1	1	2	2
359	6	1	0	20	1	2014-05-28 11:33:48	1	2	1	2	2	1	2	1	1	1
360	38	4	0	20	1	2014-05-28 11:33:48	1	1	1	1	2	1	1	1	2	1
361	39	1	0	20	1	2014-05-28 11:33:49	1	1	1	1	1	1	2	2	2	1
362	47	0	0	20	1	2014-05-28 11:33:49	2	1	1	1	1	2	2	2	2	1
363	42	4	0	20	1	2014-05-28 11:33:49	2	2	1	2	2	1	2	1	1	1
364	12	1	0	20	1	2014-05-28 11:33:50	1	1	2	2	2	2	1	1	1	1
365	43	2	0	20	1	2014-05-28 11:33:51	2	2	2	2	1	1	2	1	1	2
366	44	3	0	20	1	2014-05-28 11:33:51	2	2	1	2	1	2	1	1	1	1
367	41	1	0	20	1	2014-05-28 11:33:52	1	1	1	2	2	1	1	1	2	2
368	47	1	0	20	1	2014-05-28 11:33:52	1	1	2	1	1	2	1	2	2	1
369	37	4	0	20	1	2014-05-28 11:33:52	1	2	2	1	1	1	2	2	2	2
370	40	2	0	20	1	2014-05-28 11:33:53	2	1	2	2	2	2	1	1	2	2
371	38	1	0	20	1	2014-05-28 11:33:53	1	1	1	1	2	1	1	1	2	1
372	6	2	0	20	1	2014-05-28 11:33:53	1	2	1	2	2	1	2	1	1	2
373	41	0	0	20	1	2014-05-28 11:33:54	2	1	1	2	2	1	1	1	2	1
374	39	2	0	20	1	2014-05-28 11:33:54	1	1	1	1	1	1	2	2	2	1
375	12	2	0	20	1	2014-05-28 11:33:55	1	1	2	2	2	2	1	1	1	1
376	42	1	0	20	1	2014-05-28 11:33:55	2	2	1	2	2	1	2	1	1	1
377	43	3	0	20	1	2014-05-28 11:33:56	2	2	2	2	1	1	2	1	1	2
378	44	4	0	20	1	2014-05-28 11:33:56	2	2	1	2	1	2	1	1	1	1
379	41	2	0	20	1	2014-05-28 11:33:57	2	1	1	2	2	1	1	1	2	2
380	47	2	0	20	1	2014-05-28 11:33:57	2	1	2	1	1	1	2	2	2	2
381	37	1	0	20	1	2014-05-28 11:33:57	1	2	2	1	1	1	2	2	2	2
382	40	3	0	20	1	2014-05-28 11:33:58	2	1	2	2	2	2	1	1	2	2
383	38	2	0	20	1	2014-05-28 11:33:59	1	1	1	1	2	1	1	1	2	1
384	6	3	0	20	1	2014-05-28 11:33:59	1	2	1	2	2	1	2	1	1	2
385	42	0	0	20	1	2014-05-28 11:33:59	2	2	1	2	2	1	2	1	2	1
386	39	3	0	20	1	2014-05-28 11:33:59	1	1	1	1	1	1	2	2	2	1
387	12	3	0	20	1	2014-05-28 11:34:00	1	1	2	2	2	2	1	1	1	1
388	42	2	0	20	1	2014-05-28 11:34:00	2	2	1	2	2	1	2	1	1	1
389	44	1	0	20	1	2014-05-28 11:34:01	2	2	1	2	1	2	1	1	1	1
390	43	4	0	20	1	2014-05-28 11:34:02	2	2	2	2	1	1	2	1	1	2
391	41	3	0	20	1	2014-05-28 11:34:02	2	1	1	2	2	1	1	1	2	2
392	47	3	0	20	1	2014-05-28 11:34:02	2	1	2	1	1	2	1	2	2	2
393	37	2	0	20	1	2014-05-28 11:34:02	1	2	2	1	1	1	2	2	2	2
394	40	4	0	20	1	2014-05-28 11:34:03	2	1	2	2	2	2	1	1	2	2
395	38	3	0	20	1	2014-05-28 11:34:04	1	1	1	1	2	1	1	1	2	1
396	6	4	0	20	1	2014-05-28 11:34:04	1	2	1	2	2	1	2	1	1	1
397	39	4	0	20	1	2014-05-28 11:34:04	1	1	1	1	1	1	2	2	2	1
398	12	4	0	20	1	2014-05-28 11:34:05	1	1	2	2	2	2	1	1	1	1
399	42	3	0	20	1	2014-05-28 11:34:05	2	2	1	2	2	1	2	1	1	1
400	40	0	0	20	1	2014-05-28 11:34:05	2	1	2	2	2	2	1	1	2	2
401	41	0	0	20	1	2014-05-28 11:34:06	2	1	1	2	2	1	1	1	2	1
402	44	2	0	20	1	2014-05-28 11:34:07	2	2	1	2	1	2	1	1	1	1
403	43	1	0	20	1	2014-05-28 11:34:07	2	2	2	2	1	1	2	1	1	2
404	41	4	0	20	1	2014-05-28 11:34:07	2	1	1	2	2	1	1	1	2	1
405	45	0	0	20	1	2014-05-28 11:34:07	1	2	1	2	1	1	2	2	1	1
406	45	2	0	20	1	2014-05-28 11:34:07	2	2	1	2	2	1	2	2	2	1
407	47	4	0	20	1	2014-05-28 11:34:07	2	1	1	1	1	2	2	2	2	1
408	37	3	0	20	1	2014-05-28 11:34:07	1	2	2	1	1	1	2	2	2	2
409	40	1	0	20	1	2014-05-28 11:34:08	2	1	2	2	2	2	1	1	2	2
410	38	4	0	20	1	2014-05-28 11:34:09	1	1	1	1	2	1	1	1	2	1
411	6	1	0	20	1	2014-05-28 11:34:09	1	2	1	2	2	1	2	1	1	2
412	39	1	0	20	1	2014-05-28 11:34:09	1	1	1	1	1	1	2	2	2	1
413	42	4	0	20	1	2014-05-28 11:34:10	2	2	1	2	2	1	2	1	2	1
414	12	1	0	20	1	2014-05-28 11:34:10	1	1	2	2	2	2	1	1	1	1
415	44	3	0	20	1	2014-05-28 11:34:12	2	2	1	2	1	2	1	1	1	1
416	43	2	0	20	1	2014-05-28 11:34:12	2	2	2	2	1	1	2	1	1	2
417	41	1	0	20	1	2014-05-28 11:34:12	2	1	1	2	2	1	1	1	2	1
418	47	1	0	20	1	2014-05-28 11:34:12	2	1	1	1	1	1	1	2	2	1
419	45	3	0	20	1	2014-05-28 11:34:12	2	2	1	2	2	1	2	2	2	1
420	47	0	0	20	1	2014-05-28 11:34:13	2	1	1	1	1	2	2	2	2	2
421	37	4	0	20	1	2014-05-28 11:34:13	1	2	2	1	1	1	2	2	2	2
422	40	2	0	20	1	2014-05-28 11:34:14	2	1	2	2	2	2	1	1	2	2
423	38	1	0	20	1	2014-05-28 11:34:14	1	1	1	1	2	1	1	1	2	1
424	6	2	0	20	1	2014-05-28 11:34:14	1	2	1	2	2	1	2	1	1	2
425	39	2	0	20	1	2014-05-28 11:34:15	1	1	1	1	1	1	2	2	2	1
426	42	1	0	20	1	2014-05-28 11:34:15	2	2	1	2	2	1	2	1	1	1
427	12	2	0	20	1	2014-05-28 11:34:15	1	1	2	2	2	2	1	1	1	1
428	41	0	0	20	1	2014-05-28 11:34:16	2	1	1	2	2	2	1	1	2	1
429	44	4	0	20	1	2014-05-28 11:34:17	2	2	1	2	1	2	1	1	1	1
430	41	2	0	20	1	2014-05-28 11:34:17	2	1	1	2	2	1	1	1	2	1
431	45	4	0	20	1	2014-05-28 11:34:17	1	2	1	2	1	1	2	2	2	1
432	47	2	0	20	1	2014-05-28 11:34:17	2	1	1	1	1	2	1	2	2	2
433	43	3	0	20	1	2014-05-28 11:34:17	2	2	2	2	1	1	2	1	1	2
434	37	1	0	20	1	2014-05-28 11:34:18	1	2	2	1	1	1	2	2	2	2
435	40	3	0	20	1	2014-05-28 11:34:19	2	1	2	2	2	2	1	1	2	2
436	38	2	0	20	1	2014-05-28 11:34:19	1	1	1	1	2	1	1	1	2	1
437	6	3	0	20	1	2014-05-28 11:34:19	1	2	1	2	2	1	2	1	1	2
438	39	3	0	20	1	2014-05-28 11:34:20	1	1	1	1	1	1	2	2	2	1
439	12	3	0	20	1	2014-05-28 11:34:20	1	1	2	2	2	2	1	1	1	1
440	42	2	0	20	1	2014-05-28 11:34:20	2	2	1	2	2	1	2	1	2	1
441	44	1	0	20	1	2014-05-28 11:34:22	2	2	1	2	1	2	1	1	1	1
442	41	3	0	20	1	2014-05-28 11:34:22	2	1	1	2	2	1	1	1	2	1
443	47	3	0	20	1	2014-05-28 11:34:22	2	1	1	1	1	1	1	2	2	2
444	45	1	0	20	1	2014-05-28 11:34:22	1	2	1	2	2	1	2	2	1	1
445	46	0	0	20	1	2014-05-28 11:34:22	1	2	2	1	1	2	2	2	1	1
446	46	2	0	20	1	2014-05-28 11:34:22	1	2	2	2	1	1	2	2	1	2
447	43	4	0	20	1	2014-05-28 11:34:22	2	2	2	2	1	1	2	1	1	2
448	37	2	0	20	1	2014-05-28 11:34:23	1	2	2	1	1	1	2	2	2	2
449	50	0	0	20	1	2014-05-28 11:34:23	2	1	2	2	1	2	2	2	1	2
450	50	2	0	20	1	2014-05-28 11:34:23	2	2	2	1	1	1	2	1	2	2
451	47	0	0	20	1	2014-05-28 11:34:23	2	1	1	1	1	2	1	2	2	2
452	40	4	0	20	1	2014-05-28 11:34:24	2	1	2	2	2	2	1	1	2	2
453	38	3	0	20	1	2014-05-28 11:34:24	1	1	1	1	2	1	1	1	2	1
454	6	4	0	20	1	2014-05-28 11:34:24	1	2	1	2	2	1	2	1	1	2
455	39	4	0	20	1	2014-05-28 11:34:25	1	1	1	1	1	1	2	2	2	1
456	12	4	0	20	1	2014-05-28 11:34:25	1	1	2	2	2	2	1	1	1	1
457	42	3	0	20	1	2014-05-28 11:34:25	2	2	1	2	2	1	2	1	2	1
458	44	2	0	20	1	2014-05-28 11:34:27	2	2	1	2	1	2	1	1	1	1
459	41	4	0	20	1	2014-05-28 11:34:27	2	1	1	2	2	1	1	1	2	1
460	45	2	0	20	1	2014-05-28 11:34:27	2	2	1	2	2	1	2	2	1	1
461	47	4	0	20	1	2014-05-28 11:34:27	2	1	1	1	1	2	1	2	2	2
462	46	3	0	20	1	2014-05-28 11:34:27	1	2	2	1	1	2	2	2	1	2
463	43	1	0	20	1	2014-05-28 11:34:28	2	2	2	2	1	1	2	1	1	2
464	37	3	0	20	1	2014-05-28 11:34:28	1	2	2	1	1	1	2	2	2	2
465	50	3	0	20	1	2014-05-28 11:34:28	2	2	2	1	1	1	2	1	2	2
466	40	1	0	20	1	2014-05-28 11:34:29	2	1	2	2	2	2	1	1	2	2
467	38	4	0	20	1	2014-05-28 11:34:29	1	1	1	1	2	1	1	1	2	1
468	6	1	0	20	1	2014-05-28 11:34:29	1	2	1	2	2	1	2	1	1	2
469	39	1	0	20	1	2014-05-28 11:34:30	1	1	1	1	1	1	2	2	2	1
470	12	1	0	20	1	2014-05-28 11:34:30	1	1	2	2	2	2	1	1	1	1
471	42	4	0	20	1	2014-05-28 11:34:30	2	2	1	2	2	1	2	1	2	1
478	44	3	0	20	1	2014-05-28 11:34:32	2	2	1	2	1	2	1	1	1	1
479	45	3	0	20	1	2014-05-28 11:34:32	1	2	1	2	1	1	2	2	1	1
480	41	1	0	20	1	2014-05-28 11:34:32	2	1	1	2	2	1	1	1	2	1
481	47	1	0	20	1	2014-05-28 11:34:32	2	1	1	1	1	2	1	2	2	2
482	46	4	0	20	1	2014-05-28 11:34:33	2	2	2	1	1	2	2	2	1	2
483	43	2	0	20	1	2014-05-28 11:34:33	2	2	2	2	1	1	2	1	1	2
484	37	4	0	20	1	2014-05-28 11:34:33	1	2	2	1	1	1	2	2	2	2
485	50	4	0	20	1	2014-05-28 11:34:33	2	2	2	2	1	1	2	2	2	2
486	40	2	0	20	1	2014-05-28 11:34:34	2	1	2	2	2	2	1	1	2	2
487	38	1	0	20	1	2014-05-28 11:34:34	1	1	1	1	2	1	1	1	2	1
488	6	2	0	20	1	2014-05-28 11:34:35	1	2	1	2	2	1	2	1	1	2
489	47	0	0	20	1	2014-05-28 11:34:35	2	1	1	1	1	1	1	2	2	2
490	39	2	0	20	1	2014-05-28 11:34:35	1	1	1	1	1	1	2	2	2	1
491	42	1	0	20	1	2014-05-28 11:34:35	2	2	1	2	2	1	2	1	2	1
492	12	2	0	20	1	2014-05-28 11:34:35	1	1	2	2	2	2	1	1	1	1
493	46	0	0	20	1	2014-05-28 11:34:35	1	2	2	1	1	2	2	2	1	2
494	50	0	0	20	1	2014-05-28 11:34:37	2	1	2	1	1	2	2	1	1	2
495	44	4	0	20	1	2014-05-28 11:34:37	2	2	1	2	1	2	1	1	1	1
496	45	4	0	20	1	2014-05-28 11:34:37	1	2	1	2	1	1	2	2	1	1
497	41	2	0	20	1	2014-05-28 11:34:37	2	1	1	2	2	1	1	1	2	1
498	47	2	0	20	1	2014-05-28 11:34:37	2	1	1	1	1	1	1	2	2	2
499	46	1	0	20	1	2014-05-28 11:34:38	2	2	2	1	1	2	2	2	1	2
500	43	3	0	20	1	2014-05-28 11:34:38	2	2	2	2	1	1	2	1	1	2
501	37	1	0	20	1	2014-05-28 11:34:38	1	2	2	1	1	1	2	2	2	2
502	50	1	0	20	1	2014-05-28 11:34:38	2	2	2	1	1	2	2	1	1	2
503	40	3	0	20	1	2014-05-28 11:34:39	2	1	2	2	2	2	1	1	2	2
504	38	2	0	20	1	2014-05-28 11:34:39	1	1	1	1	2	1	1	1	2	1
505	6	3	0	20	1	2014-05-28 11:34:40	1	2	1	2	2	1	2	1	1	2
506	39	3	0	20	1	2014-05-28 11:34:40	1	1	1	1	1	1	2	2	2	1
507	45	0	0	20	1	2014-05-28 11:34:40	1	2	1	2	1	1	2	2	1	1
508	42	2	0	20	1	2014-05-28 11:34:40	2	2	1	2	2	1	2	1	2	1
509	12	3	0	20	1	2014-05-28 11:34:40	1	1	2	2	2	2	1	1	1	1
510	44	1	0	20	1	2014-05-28 11:34:42	2	2	1	2	1	2	1	1	1	1
511	41	3	0	20	1	2014-05-28 11:34:42	2	1	1	2	2	1	1	1	2	1
512	45	1	0	20	1	2014-05-28 11:34:43	1	2	1	2	2	1	2	2	1	1
513	47	3	0	20	1	2014-05-28 11:34:43	2	1	1	1	1	1	1	2	2	2
514	46	2	0	20	1	2014-05-28 11:34:43	1	2	2	1	1	2	2	2	1	2
515	41	0	0	20	1	2014-05-28 11:34:43	2	1	1	2	2	1	1	1	2	1
516	43	4	0	20	1	2014-05-28 11:34:43	2	2	2	2	1	1	2	1	1	2
517	37	2	0	20	1	2014-05-28 11:34:43	1	2	2	1	1	1	2	2	2	2
518	50	2	0	20	1	2014-05-28 11:34:43	2	2	2	2	1	2	2	1	2	2
519	40	4	0	20	1	2014-05-28 11:34:44	2	1	2	2	2	2	1	1	2	2
520	47	0	0	20	1	2014-05-28 11:34:44	2	1	1	1	1	1	1	2	2	2
521	38	3	0	20	1	2014-05-28 11:34:44	1	1	1	1	2	1	1	1	2	1
522	6	4	0	20	1	2014-05-28 11:34:45	1	2	1	2	2	1	2	1	1	2
523	39	4	0	20	1	2014-05-28 11:34:45	1	1	1	1	1	1	2	2	2	1
524	42	3	0	20	1	2014-05-28 11:34:45	2	2	1	2	2	1	2	1	2	1
525	12	4	0	20	1	2014-05-28 11:34:45	1	1	2	2	2	2	1	1	1	1
526	44	2	0	20	1	2014-05-28 11:34:47	2	2	1	2	1	2	1	1	1	1
527	41	4	0	20	1	2014-05-28 11:34:48	2	1	1	2	2	1	1	1	2	1
528	45	2	0	20	1	2014-05-28 11:34:48	1	2	1	2	2	1	2	2	1	1
529	47	4	0	20	1	2014-05-28 11:34:48	2	1	1	1	1	2	1	2	2	2
530	46	3	0	20	1	2014-05-28 11:34:48	1	2	2	1	1	2	2	2	1	2
531	37	3	0	20	1	2014-05-28 11:34:48	1	2	2	1	1	1	2	2	2	2
532	43	1	0	20	1	2014-05-28 11:34:48	2	2	2	2	1	1	2	1	1	2
533	50	3	0	20	1	2014-05-28 11:34:48	2	1	2	2	1	1	2	2	1	2
534	40	1	0	20	1	2014-05-28 11:34:49	2	1	2	2	2	2	1	1	2	2
535	38	4	0	20	1	2014-05-28 11:34:50	1	1	1	1	2	1	1	1	2	1
536	6	1	0	20	1	2014-05-28 11:34:50	1	2	1	2	2	1	2	1	1	2
537	39	1	0	20	1	2014-05-28 11:34:50	1	1	1	1	1	1	2	2	2	1
538	42	4	0	20	1	2014-05-28 11:34:50	2	2	1	2	2	1	2	1	2	1
539	12	1	0	20	1	2014-05-28 11:34:51	1	1	2	2	2	2	1	1	1	1
540	44	3	0	20	1	2014-05-28 11:34:52	2	2	1	2	1	2	1	1	1	1
541	45	3	0	20	1	2014-05-28 11:34:53	1	2	1	2	2	1	2	2	1	1
542	41	1	0	20	1	2014-05-28 11:34:53	2	1	1	2	2	1	1	1	2	1
543	47	1	0	20	1	2014-05-28 11:34:53	2	1	1	1	1	2	1	2	2	2
544	46	4	0	20	1	2014-05-28 11:34:53	1	2	2	1	1	2	2	2	1	2
545	37	4	0	20	1	2014-05-28 11:34:53	1	2	2	1	1	1	2	2	2	2
546	50	0	0	20	1	2014-05-28 11:34:53	2	1	2	1	1	2	2	1	2	2
547	43	2	0	20	1	2014-05-28 11:34:53	2	2	2	2	1	1	2	1	1	2
548	50	4	0	20	1	2014-05-28 11:34:53	2	1	2	2	1	1	2	1	2	2
549	40	2	0	20	1	2014-05-28 11:34:54	2	1	2	2	2	2	1	1	2	2
550	38	1	0	20	1	2014-05-28 11:34:55	1	1	1	1	2	1	1	1	2	1
551	6	2	0	20	1	2014-05-28 11:34:55	1	2	1	2	2	1	2	1	1	2
552	39	2	0	20	1	2014-05-28 11:34:55	1	1	1	1	1	1	2	2	2	1
553	42	1	0	20	1	2014-05-28 11:34:55	2	2	1	2	2	1	2	1	2	1
554	12	2	0	20	1	2014-05-28 11:34:56	1	1	2	2	2	2	1	1	1	1
555	45	0	0	20	1	2014-05-28 11:34:57	1	2	1	2	2	1	2	2	1	1
556	44	4	0	20	1	2014-05-28 11:34:57	2	2	1	2	1	2	1	1	1	1
557	49	0	0	20	1	2014-05-28 11:34:58	1	2	1	2	1	2	2	2	2	2
558	49	2	0	20	1	2014-05-28 11:34:58	2	2	1	2	1	1	2	2	2	2
559	45	4	0	20	1	2014-05-28 11:34:58	1	2	1	2	2	1	2	2	1	1
560	41	2	0	20	1	2014-05-28 11:34:58	2	1	1	2	2	1	1	1	2	1
561	46	1	0	20	1	2014-05-28 11:34:58	1	2	2	1	1	2	2	2	1	2
562	47	2	0	20	1	2014-05-28 11:34:58	2	1	1	1	1	2	1	2	2	2
563	50	1	0	20	1	2014-05-28 11:34:59	2	1	2	2	1	1	2	2	2	2
564	43	3	0	20	1	2014-05-28 11:34:59	2	2	2	2	1	1	2	1	1	2
565	40	3	0	20	1	2014-05-28 11:34:59	2	1	2	2	2	2	1	1	2	2
566	38	2	0	20	1	2014-05-28 11:35:00	1	1	1	1	2	1	1	1	2	1
567	6	3	0	20	1	2014-05-28 11:35:00	1	2	1	2	2	1	2	1	1	2
568	39	3	0	20	1	2014-05-28 11:35:00	1	1	1	1	1	1	2	2	2	1
569	42	2	0	20	1	2014-05-28 11:35:00	2	2	1	2	2	1	2	1	2	1
570	12	3	0	20	1	2014-05-28 11:35:01	1	1	2	2	2	2	1	1	1	1
571	44	1	0	20	1	2014-05-28 11:35:03	2	2	1	2	1	2	1	1	1	1
572	49	3	0	20	1	2014-05-28 11:35:03	1	2	1	2	1	2	2	1	1	2
573	41	3	0	20	1	2014-05-28 11:35:03	2	1	1	2	2	1	1	1	2	1
574	45	1	0	20	1	2014-05-28 11:35:03	1	2	1	2	2	1	2	2	1	1
575	47	3	0	20	1	2014-05-28 11:35:03	2	1	1	1	1	1	1	2	2	2
576	46	2	0	20	1	2014-05-28 11:35:03	1	2	2	1	1	2	2	2	1	2
577	50	2	0	20	1	2014-05-28 11:35:04	2	1	2	2	1	1	2	1	2	2
578	43	4	0	20	1	2014-05-28 11:35:04	2	2	2	2	1	1	2	1	1	2
579	40	4	0	20	1	2014-05-28 11:35:05	2	1	2	2	2	2	1	1	2	2
580	47	0	0	20	1	2014-05-28 11:35:05	2	1	1	1	1	2	1	2	2	2
581	6	4	0	20	1	2014-05-28 11:35:05	1	2	1	2	2	1	2	1	1	2
582	42	3	0	20	1	2014-05-28 11:35:06	2	2	1	2	2	1	2	1	2	1
583	12	4	0	20	1	2014-05-28 11:35:06	1	1	2	2	2	2	1	1	1	1
584	49	0	0	20	1	2014-05-28 11:35:08	2	2	1	2	1	2	2	2	2	2
585	44	2	0	20	1	2014-05-28 11:35:08	2	2	1	2	1	2	1	1	1	1
586	49	4	0	20	1	2014-05-28 11:35:08	2	2	1	2	1	1	1	2	2	2
587	45	2	0	20	1	2014-05-28 11:35:08	1	2	1	2	2	1	2	2	1	1
588	41	4	0	20	1	2014-05-28 11:35:08	2	1	1	2	2	1	1	1	2	1
589	47	4	0	20	1	2014-05-28 11:35:08	2	1	1	1	1	2	1	2	2	2
590	46	3	0	20	1	2014-05-28 11:35:08	1	2	2	1	1	2	2	2	1	2
591	50	3	0	20	1	2014-05-28 11:35:09	2	1	2	1	1	1	2	2	2	2
592	43	1	0	20	1	2014-05-28 11:35:09	2	2	2	2	1	1	2	1	1	2
593	45	0	0	20	1	2014-05-28 11:35:10	1	2	1	2	2	1	2	2	1	1
594	6	1	0	20	1	2014-05-28 11:35:10	1	2	1	2	2	1	2	1	1	2
595	44	3	0	20	1	2014-05-28 11:35:13	2	2	1	2	1	2	1	1	1	1
596	49	1	0	20	1	2014-05-28 11:35:13	2	2	1	2	1	1	2	2	2	2
597	45	3	0	20	1	2014-05-28 11:35:13	1	2	1	2	2	1	2	2	1	1
598	47	1	0	20	1	2014-05-28 11:35:13	2	1	1	1	1	2	1	2	2	2
599	46	4	0	20	1	2014-05-28 11:35:13	1	2	2	1	1	2	2	2	1	2
600	50	4	0	20	1	2014-05-28 11:35:14	2	1	2	2	1	1	2	1	2	2
601	47	0	0	20	1	2014-05-28 11:35:16	2	1	1	1	1	2	1	2	2	2
602	44	4	0	20	1	2014-05-28 11:35:18	2	2	1	2	1	2	1	1	1	1
603	49	2	0	20	1	2014-05-28 11:35:18	2	2	1	2	1	2	2	1	2	2
604	45	4	0	20	1	2014-05-28 11:35:18	1	2	1	2	2	1	2	2	1	1
605	47	2	0	20	1	2014-05-28 11:35:18	2	1	1	1	1	1	1	2	2	2
606	46	1	0	20	1	2014-05-28 11:35:18	1	2	2	1	1	2	2	2	1	2
607	50	1	0	20	1	2014-05-28 11:35:19	2	1	2	2	1	2	2	2	2	2
608	45	0	0	20	1	2014-05-28 11:35:20	1	2	1	2	2	1	2	2	1	1
609	49	0	0	20	1	2014-05-28 11:35:21	2	2	1	2	1	2	1	2	2	2
610	44	1	0	20	1	2014-05-28 11:35:23	2	2	1	2	1	2	1	1	1	1
611	49	3	0	20	1	2014-05-28 11:35:23	2	2	1	2	1	1	2	2	2	2
612	45	1	0	20	1	2014-05-28 11:35:23	1	2	1	2	2	1	2	2	1	1
613	47	3	0	20	1	2014-05-28 11:35:23	2	1	1	1	1	2	1	2	2	2
614	46	2	0	20	1	2014-05-28 11:35:23	1	2	2	1	1	2	2	2	1	2
615	50	2	0	20	1	2014-05-28 11:35:24	2	1	2	1	1	2	2	1	2	2
616	51	0	0	20	1	2014-05-28 11:35:24	2	2	2	2	1	2	1	2	1	2
617	51	2	0	20	1	2014-05-28 11:35:24	2	2	1	2	1	1	2	2	2	2
618	47	0	0	20	1	2014-05-28 11:35:25	2	1	1	1	1	1	1	2	2	2
619	44	2	0	20	1	2014-05-28 11:35:28	2	2	1	2	1	2	1	1	1	1
620	49	4	0	20	1	2014-05-28 11:35:28	2	2	1	2	1	2	2	2	2	2
621	45	2	0	20	1	2014-05-28 11:35:28	1	2	1	2	2	1	2	2	1	1
622	47	4	0	20	1	2014-05-28 11:35:28	2	1	1	1	1	1	1	2	2	2
623	46	3	0	20	1	2014-05-28 11:35:29	1	2	2	1	1	2	2	2	1	2
624	45	0	0	20	1	2014-05-28 11:35:29	1	2	1	2	2	1	2	1	1	1
625	50	3	0	20	1	2014-05-28 11:35:29	2	1	2	2	1	1	2	2	2	2
626	51	3	0	20	1	2014-05-28 11:35:29	1	2	1	1	2	1	2	1	1	2
627	49	0	0	20	1	2014-05-28 11:35:32	2	2	1	2	1	1	1	2	2	2
628	46	0	0	20	1	2014-05-28 11:35:32	1	2	2	1	1	2	2	2	1	2
629	49	1	0	20	1	2014-05-28 11:35:33	2	2	1	2	1	2	2	2	2	2
630	45	3	0	20	1	2014-05-28 11:35:33	1	2	1	2	2	1	2	2	1	1
631	45	0	0	20	1	2014-05-28 11:35:33	1	2	1	2	2	1	2	2	1	1
632	46	4	0	20	1	2014-05-28 11:35:34	1	2	2	1	1	2	2	2	1	2
633	47	1	0	20	1	2014-05-28 11:35:34	2	1	1	1	1	1	1	2	2	2
634	50	4	0	20	1	2014-05-28 11:35:34	2	1	2	1	1	2	2	1	2	2
635	51	4	0	20	1	2014-05-28 11:35:34	1	2	1	2	2	1	2	2	1	2
636	49	0	0	20	1	2014-05-28 11:35:36	2	2	1	2	1	1	2	2	2	2
637	47	0	0	20	1	2014-05-28 11:35:37	2	1	1	1	1	1	1	2	2	1
638	45	0	0	20	1	2014-05-28 11:35:38	1	2	1	2	2	1	1	2	1	1
639	49	2	0	20	1	2014-05-28 11:35:38	2	2	1	2	1	2	2	2	2	2
640	45	4	0	20	1	2014-05-28 11:35:38	1	2	1	2	2	1	2	2	1	1
641	47	2	0	20	1	2014-05-28 11:35:39	2	1	1	1	1	1	1	2	2	1
642	46	1	0	20	1	2014-05-28 11:35:39	1	2	2	1	1	2	2	2	1	2
643	48	0	0	20	1	2014-05-28 11:35:39	1	1	1	2	1	2	1	1	1	2
644	48	2	0	20	1	2014-05-28 11:35:39	1	1	1	1	1	2	2	1	1	2
645	50	1	0	20	1	2014-05-28 11:35:39	2	1	2	2	1	1	2	2	2	2
646	51	1	0	20	1	2014-05-28 11:35:39	2	2	1	1	1	1	2	1	1	2
647	49	3	0	20	1	2014-05-28 11:35:43	2	2	1	2	1	2	2	2	2	2
648	45	1	0	20	1	2014-05-28 11:35:43	1	2	1	2	2	1	2	2	1	1
649	46	2	0	20	1	2014-05-28 11:35:44	1	2	2	1	1	2	2	2	1	2
650	47	3	0	20	1	2014-05-28 11:35:44	2	1	1	1	1	1	1	2	2	2
651	48	3	0	20	1	2014-05-28 11:35:44	1	2	1	1	2	2	2	1	1	2
652	50	2	0	20	1	2014-05-28 11:35:44	2	1	2	1	1	2	2	2	2	2
653	51	2	0	20	1	2014-05-28 11:35:45	1	2	1	2	1	1	1	1	1	2
654	51	0	0	20	1	2014-05-28 11:35:46	1	2	1	2	1	1	1	1	1	2
655	49	0	0	20	1	2014-05-28 11:35:47	2	2	1	2	1	2	2	2	2	2
656	47	0	0	20	1	2014-05-28 11:35:47	2	1	1	1	1	1	1	2	2	2
657	49	4	0	20	1	2014-05-28 11:35:48	2	2	1	2	1	2	2	2	2	2
658	45	2	0	20	1	2014-05-28 11:35:49	1	2	1	2	2	1	1	2	1	1
659	46	3	0	20	1	2014-05-28 11:35:49	1	2	2	1	1	2	2	2	1	2
660	47	4	0	20	1	2014-05-28 11:35:49	2	1	1	1	1	1	1	2	2	2
661	48	4	0	20	1	2014-05-28 11:35:49	1	2	1	1	2	2	1	1	2	1
662	51	3	0	20	1	2014-05-28 11:35:50	2	2	1	2	2	1	2	1	1	2
663	50	3	0	20	1	2014-05-28 11:35:50	2	1	2	1	1	2	2	2	2	2
664	49	1	0	20	1	2014-05-28 11:35:53	2	2	1	2	1	2	2	2	2	2
665	45	0	0	20	1	2014-05-28 11:35:53	1	2	1	2	2	1	2	2	1	2
666	45	3	0	20	1	2014-05-28 11:35:54	1	2	1	2	2	1	1	2	1	1
667	46	4	0	20	1	2014-05-28 11:35:54	1	2	2	1	1	2	2	2	1	2
668	47	1	0	20	1	2014-05-28 11:35:54	2	1	1	1	1	1	1	2	2	1
669	48	1	0	20	1	2014-05-28 11:35:54	1	2	1	1	1	2	1	1	2	2
670	51	4	0	20	1	2014-05-28 11:35:55	2	2	1	2	1	1	1	1	1	2
671	50	4	0	20	1	2014-05-28 11:35:55	2	1	2	1	1	2	2	1	2	2
672	51	0	0	20	1	2014-05-28 11:35:58	1	2	1	2	1	1	1	1	1	2
673	49	2	0	20	1	2014-05-28 11:35:58	2	2	1	2	1	2	2	2	2	2
674	45	4	0	20	1	2014-05-28 11:35:59	1	2	1	2	2	1	1	2	1	1
675	46	1	0	20	1	2014-05-28 11:35:59	1	2	2	1	1	2	2	2	1	2
676	47	2	0	20	1	2014-05-28 11:35:59	2	1	1	1	1	1	1	2	2	2
677	48	2	0	20	1	2014-05-28 11:35:59	1	2	1	1	2	2	1	1	2	1
678	51	1	0	20	1	2014-05-28 11:36:00	1	2	1	2	2	1	1	1	1	2
679	50	1	0	20	1	2014-05-28 11:36:00	2	1	2	1	1	2	2	2	2	2
680	49	3	0	20	1	2014-05-28 11:36:03	2	2	1	2	1	2	2	2	2	2
681	45	1	0	20	1	2014-05-28 11:36:04	1	2	1	2	2	1	1	2	1	1
682	46	2	0	20	1	2014-05-28 11:36:04	1	2	2	1	1	2	2	2	1	2
683	47	3	0	20	1	2014-05-28 11:36:04	2	1	1	1	1	1	1	2	2	1
684	48	3	0	20	1	2014-05-28 11:36:04	1	1	1	1	2	2	1	1	2	2
685	50	2	0	20	1	2014-05-28 11:36:05	2	1	2	1	1	2	2	1	2	2
686	51	2	0	20	1	2014-05-28 11:36:05	2	2	1	2	2	1	1	1	1	2
687	49	4	0	20	1	2014-05-28 11:36:09	2	2	1	2	1	2	2	2	2	2
688	45	2	0	20	1	2014-05-28 11:36:09	1	2	1	2	2	1	1	2	1	2
689	46	3	0	20	1	2014-05-28 11:36:09	1	2	2	1	1	2	2	2	1	2
690	48	4	0	20	1	2014-05-28 11:36:09	1	2	1	1	2	2	1	1	2	2
691	47	4	0	20	1	2014-05-28 11:36:09	2	1	1	1	1	1	1	2	2	2
692	51	3	0	20	1	2014-05-28 11:36:10	1	2	1	2	1	1	1	1	1	2
693	50	3	0	20	1	2014-05-28 11:36:10	2	1	2	1	1	2	2	2	2	2
694	49	1	0	20	1	2014-05-28 11:36:14	2	2	1	2	1	2	2	2	2	2
695	45	3	0	20	1	2014-05-28 11:36:14	1	2	1	2	2	1	2	2	1	2
696	46	4	0	20	1	2014-05-28 11:36:14	1	2	2	1	1	2	2	2	1	2
697	47	1	0	20	1	2014-05-28 11:36:14	2	1	1	1	1	1	1	2	2	2
698	48	1	0	20	1	2014-05-28 11:36:14	1	1	1	1	2	2	1	1	2	2
699	51	4	0	20	1	2014-05-28 11:36:15	2	2	1	2	1	1	1	1	1	2
700	50	4	0	20	1	2014-05-28 11:36:15	2	1	2	1	1	2	2	1	2	2
701	48	0	0	20	1	2014-05-28 11:36:15	1	2	1	1	2	2	1	1	2	2
702	49	2	0	20	1	2014-05-28 11:36:19	2	2	1	2	1	2	2	2	2	2
703	46	1	0	20	1	2014-05-28 11:36:19	1	2	2	1	1	2	2	2	1	2
704	48	2	0	20	1	2014-05-28 11:36:19	1	2	1	1	2	2	1	1	2	2
705	47	2	0	20	1	2014-05-28 11:36:19	2	1	1	1	1	1	1	2	2	1
706	51	1	0	20	1	2014-05-28 11:36:20	2	2	1	2	1	1	1	1	1	2
707	50	1	0	20	1	2014-05-28 11:36:20	2	1	2	1	1	2	2	1	2	2
708	49	3	0	20	1	2014-05-28 11:36:24	2	2	1	2	1	2	2	2	2	2
709	47	3	0	20	1	2014-05-28 11:36:24	2	1	1	1	1	1	1	2	2	2
710	48	3	0	20	1	2014-05-28 11:36:24	1	2	1	1	2	2	1	1	2	2
711	50	2	0	20	1	2014-05-28 11:36:25	2	1	2	1	1	2	2	1	2	2
712	51	2	0	20	1	2014-05-28 11:36:26	1	2	1	2	1	1	1	1	1	2
713	49	4	0	20	1	2014-05-28 11:36:29	2	2	1	2	1	2	2	2	2	2
714	48	4	0	20	1	2014-05-28 11:36:30	1	2	1	1	2	2	1	1	2	2
715	51	3	0	20	1	2014-05-28 11:36:30	2	2	1	2	1	1	1	1	1	2
716	50	3	0	20	1	2014-05-28 11:36:31	2	1	2	1	1	2	2	1	2	2
717	49	1	0	20	1	2014-05-28 11:36:34	2	2	1	2	1	2	2	2	2	2
718	48	1	0	20	1	2014-05-28 11:36:35	1	2	1	1	2	2	1	1	2	2
719	51	4	0	20	1	2014-05-28 11:36:35	1	2	1	2	1	1	1	1	1	2
720	50	4	0	20	1	2014-05-28 11:36:36	2	1	2	1	1	2	2	1	2	2
721	49	2	0	20	1	2014-05-28 11:36:39	2	2	1	2	1	2	2	2	2	2
722	48	2	0	20	1	2014-05-28 11:36:40	1	2	1	1	2	2	1	1	2	2
723	50	1	0	20	1	2014-05-28 11:36:41	2	1	2	1	1	2	2	1	2	2
724	51	1	0	20	1	2014-05-28 11:36:41	1	2	1	2	1	1	1	1	1	2
725	49	3	0	20	1	2014-05-28 11:36:44	2	2	1	2	1	2	2	2	2	2
726	48	3	0	20	1	2014-05-28 11:36:45	1	2	1	1	2	2	1	1	2	2
727	51	2	0	20	1	2014-05-28 11:36:45	2	2	1	2	1	1	1	1	1	2
728	50	2	0	20	1	2014-05-28 11:36:46	2	1	2	1	1	2	2	1	2	2
729	49	4	0	20	1	2014-05-28 11:36:49	2	2	1	2	1	2	2	2	2	2
730	51	0	0	20	1	2014-05-28 11:36:50	1	2	1	2	1	1	1	1	1	2
731	48	4	0	20	1	2014-05-28 11:36:50	1	2	1	1	2	2	1	1	2	2
732	51	3	0	20	1	2014-05-28 11:36:50	1	2	1	2	1	1	1	1	1	2
733	50	3	0	20	1	2014-05-28 11:36:51	2	1	2	1	1	2	2	1	2	2
734	51	0	0	20	1	2014-05-28 11:36:54	1	2	1	2	1	1	1	1	1	2
735	49	1	0	20	1	2014-05-28 11:36:54	2	2	1	2	1	2	2	2	2	2
736	48	1	0	20	1	2014-05-28 11:36:55	1	2	1	1	2	2	1	1	2	2
743	51	4	0	20	1	2014-05-28 11:36:55	1	2	1	2	1	1	1	1	1	2
744	48	0	0	20	1	2014-05-28 11:36:56	1	2	1	1	2	2	1	1	2	2
745	50	4	0	20	1	2014-05-28 11:36:56	2	1	2	1	1	2	2	1	2	2
746	49	2	0	20	1	2014-05-28 11:36:59	2	2	1	2	1	2	2	2	2	2
747	50	1	0	20	1	2014-05-28 11:37:01	2	1	2	1	1	2	2	1	2	2
748	51	1	0	20	1	2014-05-28 11:37:02	1	2	1	2	1	1	1	1	1	2
749	51	0	0	20	1	2014-05-28 11:37:02	1	2	1	2	1	1	1	1	1	2
750	49	3	0	20	1	2014-05-28 11:37:04	2	2	1	2	1	2	2	2	2	2
751	51	2	0	20	1	2014-05-28 11:37:05	1	2	1	2	1	1	1	1	1	2
752	50	2	0	20	1	2014-05-28 11:37:06	2	1	2	1	1	2	2	1	2	2
753	49	4	0	20	1	2014-05-28 11:37:10	2	2	1	2	1	2	2	2	2	2
754	51	3	0	20	1	2014-05-28 11:37:11	1	2	1	2	1	1	1	1	1	2
755	50	3	0	20	1	2014-05-28 11:37:11	2	1	2	1	1	2	2	1	2	2
756	49	1	0	20	1	2014-05-28 11:37:15	2	2	1	2	1	2	2	2	2	2
757	51	4	0	20	1	2014-05-28 11:37:16	1	2	1	2	1	1	1	1	1	2
758	50	4	0	20	1	2014-05-28 11:37:17	2	1	2	1	1	2	2	1	2	2
759	51	0	0	20	1	2014-05-28 11:37:18	1	2	1	2	1	1	1	1	1	2
760	51	1	0	20	1	2014-05-28 11:37:21	1	2	1	2	1	1	1	1	1	2
761	50	1	0	20	1	2014-05-28 11:37:22	2	1	2	1	1	2	2	1	2	2
762	51	2	0	20	1	2014-05-28 11:37:26	1	2	1	2	1	1	1	1	1	2
769	51	3	0	20	1	2014-05-28 11:37:32	1	2	1	2	1	1	1	1	1	2
770	51	4	0	20	1	2014-05-28 11:37:36	1	2	1	2	1	1	1	1	1	2
771	51	0	0	20	1	2014-05-28 11:37:37	1	2	1	2	1	1	2	1	1	2
772	51	1	0	20	1	2014-05-28 11:37:41	1	2	1	2	1	1	1	1	1	2
773	51	2	0	20	1	2014-05-28 11:37:46	1	2	1	2	1	1	1	1	1	2
774	51	0	0	20	1	2014-05-28 11:37:47	1	2	1	2	1	1	2	1	1	2
775	51	3	0	20	1	2014-05-28 11:37:51	1	2	1	2	1	1	2	1	1	2
776	51	4	0	20	1	2014-05-28 11:37:56	1	2	1	2	1	1	2	1	1	2
777	51	1	0	20	1	2014-05-28 11:38:02	1	2	1	2	1	1	2	1	1	2
778	51	0	0	20	1	2014-05-28 11:38:04	1	2	1	2	1	1	2	1	1	2
779	51	2	0	20	1	2014-05-28 11:38:06	1	2	1	2	1	1	2	1	1	2
780	51	3	0	20	1	2014-05-28 11:38:12	1	2	1	2	1	1	2	1	1	2
781	51	0	0	20	1	2014-05-28 11:38:13	1	2	1	2	2	1	2	1	1	2
782	51	4	0	20	1	2014-05-28 11:38:16	1	2	1	2	1	1	2	1	1	2
783	51	0	0	20	1	2014-05-28 11:38:20	1	2	1	2	1	1	1	1	1	2
784	51	1	0	20	1	2014-05-28 11:38:21	1	2	1	2	1	1	2	1	1	2
785	52	0	0	21	1	2014-05-28 11:38:43	1	1	2	1	2	1	1	2	2	1
786	52	2	0	21	1	2014-05-28 11:38:43	1	1	2	1	1	1	1	1	2	1
787	52	3	0	21	1	2014-05-28 11:38:48	1	1	2	1	2	1	2	1	2	1
788	52	4	0	21	1	2014-05-28 11:38:53	1	1	2	1	1	2	2	1	2	1
789	52	1	0	21	1	2014-05-28 11:38:58	1	1	2	1	1	1	2	1	2	1
790	52	2	0	21	1	2014-05-28 11:39:03	1	1	2	1	2	1	1	2	2	1
791	52	3	0	21	1	2014-05-28 11:39:08	1	1	2	1	1	1	2	1	2	1
792	52	4	0	21	1	2014-05-28 11:39:14	1	1	2	1	1	1	1	1	2	1
793	52	0	0	21	1	2014-05-28 11:39:15	1	1	2	1	2	1	1	1	2	1
794	52	1	0	21	1	2014-05-28 11:39:19	1	1	2	1	2	1	1	2	2	1
795	52	2	0	21	1	2014-05-28 11:39:24	1	1	2	1	2	1	1	2	2	1
796	52	0	0	21	1	2014-05-28 11:39:26	1	1	2	1	2	1	1	1	2	2
797	52	3	0	21	1	2014-05-28 11:39:29	1	1	2	1	1	1	1	2	2	1
798	52	4	0	21	1	2014-05-28 11:39:34	1	1	2	1	2	1	1	2	2	1
799	52	0	0	21	1	2014-05-28 11:39:37	1	1	2	1	2	1	1	2	2	1
800	52	1	0	21	1	2014-05-28 11:39:39	1	1	2	1	1	1	1	2	2	1
801	52	2	0	21	1	2014-05-28 11:39:44	1	1	2	1	1	1	1	2	2	1
802	52	0	0	21	1	2014-05-28 11:39:48	1	1	2	1	1	1	1	2	2	1
803	52	3	0	21	1	2014-05-28 11:39:49	1	1	2	1	1	1	1	2	2	1
804	52	4	0	21	1	2014-05-28 11:39:54	1	1	2	1	1	1	1	2	2	1
805	52	1	0	21	1	2014-05-28 11:39:59	1	1	2	1	1	1	1	2	2	1
806	52	2	0	21	1	2014-05-28 11:40:05	1	1	2	1	1	1	1	2	2	1
807	52	3	0	21	1	2014-05-28 11:40:10	1	1	2	1	1	1	1	2	2	1
808	52	4	0	21	1	2014-05-28 11:40:15	1	1	2	1	1	1	1	2	2	1
809	52	1	0	21	1	2014-05-28 11:40:20	1	1	2	1	1	1	1	2	2	1
810	52	2	0	21	1	2014-05-28 11:40:25	1	1	2	1	1	1	1	2	2	1
811	52	3	0	21	1	2014-05-28 11:40:30	1	1	2	1	1	1	1	2	2	1
812	52	4	0	21	1	2014-05-28 11:40:35	1	1	2	1	1	1	1	2	2	1
813	52	1	0	21	1	2014-05-28 11:40:40	1	1	2	1	1	1	1	2	2	1
814	52	2	0	21	1	2014-05-28 11:40:45	1	1	2	1	1	1	1	2	2	1
815	52	3	0	21	1	2014-05-28 11:40:50	1	1	2	1	1	1	1	2	2	1
816	52	4	0	21	1	2014-05-28 11:40:55	1	1	2	1	1	1	1	2	2	1
817	52	1	0	21	1	2014-05-28 11:41:01	1	1	2	1	1	1	1	2	2	1
818	52	2	0	21	1	2014-05-28 11:41:06	1	1	2	1	1	1	1	2	2	1
819	52	3	0	21	1	2014-05-28 11:41:11	1	1	2	1	1	1	1	2	2	1
820	52	4	0	21	1	2014-05-28 11:41:16	1	1	2	1	1	1	1	2	2	1
821	52	1	0	21	1	2014-05-28 11:41:21	1	1	2	1	1	1	1	2	2	1
822	52	2	0	21	1	2014-05-28 11:41:27	1	1	2	1	1	1	1	2	2	1
823	52	3	0	21	1	2014-05-28 11:41:32	1	1	2	1	1	1	1	2	2	1
